# Supplementary material for: Visible-light-responsive indoleazopyrazole photoswitches: dual enhancement of redshift and half-life by ester modification at the ortho position
Source: Chem Sci. 2025 Jul 21;16(34):15620–7. doi: 10.1039/d5sc03275j (PMC12315719; doi:10.1039/d5sc03275j)
Supplement: SC-016-D5SC03275J-s002 [file SC-016-D5SC03275J-s002.cif]

# Supplementary Information (SI) for Chemical Science.
# This journal is © The Royal Society of Chemistry 2025

####################################################################### 
# 
# This file contains crystal structure data downloaded from the 
# Cambridge Structural Database (CSD) hosted by the Cambridge 
# Crystallographic Data Centre (CCDC).
# 
# Full information about CCDC data access policies and citation 
# guidelines are available at http://www.ccdc.cam.ac.uk/access/V1 
# 
# Audit and citation data items may have been added by the CCDC. 
# Please retain this information to preserve the provenance of 
# this file and to allow appropriate attribution of the data. 
# 
#######################################################################

data_t
_database_code_depnum_ccdc_archive 'CCDC 2424490'
loop_
_audit_author_name
_audit_author_address
Indoleazothreepyrazole
;Shanghai Jiao Tong Univ
China
;
_audit_update_record             
;
2025-02-17 deposited with the CCDC.	2025-07-21 downloaded from the CCDC.
;

_audit_creation_method           SHELXL-2018/3
_shelx_SHELXL_version_number     2018/3
_chemical_name_systematic        ?
_chemical_name_common            ?
_chemical_melting_point          ?
_chemical_formula_moiety         'C13 H13 N5'
_chemical_formula_sum            'C13 H13 N5'
_chemical_formula_weight         239.28

loop_
_atom_type_symbol
_atom_type_description
_atom_type_scat_dispersion_real
_atom_type_scat_dispersion_imag
_atom_type_scat_source
C C 0.0181 0.0091 'International Tables Vol C Tables 4.2.6.8 and 6.1.1.4'
H H 0.0000 0.0000 'International Tables Vol C Tables 4.2.6.8 and 6.1.1.4'
N N 0.0311 0.0180 'International Tables Vol C Tables 4.2.6.8 and 6.1.1.4'

_space_group_crystal_system      monoclinic
_space_group_IT_number           14
_space_group_name_H-M_alt        'P 21/n'
_space_group_name_Hall           '-P 2yn'

_shelx_space_group_comment       
;
The symmetry employed for this shelxl refinement is uniquely defined
by the following loop, which should always be used as a source of
symmetry information in preference to the above space-group names.
They are only intended as comments.
;

loop_
_space_group_symop_operation_xyz
'x, y, z'
'-x+1/2, y+1/2, -z+1/2'
'-x, -y, -z'
'x-1/2, -y-1/2, z-1/2'

_cell_length_a                   6.41810(10)
_cell_length_b                   14.1610(3)
_cell_length_c                   13.2275(3)
_cell_angle_alpha                90
_cell_angle_beta                 101.423(2)
_cell_angle_gamma                90
_cell_volume                     1178.39(4)
_cell_formula_units_Z            4
_cell_measurement_temperature    100(2)
_cell_measurement_reflns_used    8370
_cell_measurement_theta_min      3.1440
_cell_measurement_theta_max      77.4350

_exptl_crystal_description       block
_exptl_crystal_colour            yellow
_exptl_crystal_density_meas      ?
_exptl_crystal_density_method    ?
_exptl_crystal_density_diffrn    1.349
_exptl_crystal_F_000             504
_exptl_transmission_factor_min   ?
_exptl_transmission_factor_max   ?
_exptl_crystal_size_max          0.160
_exptl_crystal_size_mid          0.140
_exptl_crystal_size_min          0.120
_exptl_absorpt_coefficient_mu    0.693
_shelx_estimated_absorpt_T_min   0.897
_shelx_estimated_absorpt_T_max   0.921
_exptl_absorpt_correction_type   multi-scan
_exptl_absorpt_correction_T_min  0.76138
_exptl_absorpt_correction_T_max  1.00000
_exptl_absorpt_process_details   
;
CrysAlisPro 1.171.43.90a (Rigaku Oxford Diffraction, 2023)
Empirical absorption correction using spherical harmonics,
implemented in SCALE3 ABSPACK scaling algorithm.
;
_exptl_absorpt_special_details   ?
_diffrn_ambient_temperature      100(2)
_diffrn_radiation_wavelength     1.54184
_diffrn_radiation_type           CuK\a
_diffrn_source                   ?
_diffrn_measurement_device_type  'ROD, Synergy Custom DW system, HyPix'
_diffrn_measurement_method       ?
_diffrn_detector_area_resol_mean ?
_diffrn_reflns_number            13047
_diffrn_reflns_av_unetI/netI     0.0338
_diffrn_reflns_av_R_equivalents  0.0513
_diffrn_reflns_limit_h_min       -4
_diffrn_reflns_limit_h_max       7
_diffrn_reflns_limit_k_min       -17
_diffrn_reflns_limit_k_max       17
_diffrn_reflns_limit_l_min       -16
_diffrn_reflns_limit_l_max       16
_diffrn_reflns_theta_min         4.624
_diffrn_reflns_theta_max         77.561
_diffrn_reflns_theta_full        67.684
_diffrn_measured_fraction_theta_max 0.971
_diffrn_measured_fraction_theta_full 0.998
_diffrn_reflns_Laue_measured_fraction_max 0.971
_diffrn_reflns_Laue_measured_fraction_full 0.998
_diffrn_reflns_point_group_measured_fraction_max 0.971
_diffrn_reflns_point_group_measured_fraction_full 0.998
_reflns_number_total             2436
_reflns_number_gt                2142
_reflns_threshold_expression     'I > 2\s(I)'
_reflns_Friedel_coverage         0.000
_reflns_Friedel_fraction_max     .
_reflns_Friedel_fraction_full    .

_reflns_special_details          
;
 Reflections were merged by SHELXL according to the crystal
 class for the calculation of statistics and refinement.
 
 _reflns_Friedel_fraction is defined as the number of unique
 Friedel pairs measured divided by the number that would be
 possible theoretically, ignoring centric projections and
 systematic absences.
;

_computing_data_collection       ?
_computing_cell_refinement       ?
_computing_data_reduction        ?
_computing_structure_solution    'SHELXT 2018/2 (Sheldrick, 2018)'
_computing_structure_refinement  'SHELXL-2018/3 (Sheldrick, 2018)'
_computing_molecular_graphics    ?
_computing_publication_material  ?
_refine_special_details          ?
_refine_ls_structure_factor_coef Fsqd
_refine_ls_matrix_type           full
_refine_ls_weighting_scheme      calc
_refine_ls_weighting_details     
'w=1/[\s^2^(Fo^2^)+(0.0768P)^2^+0.2241P] where P=(Fo^2^+2Fc^2^)/3'
_atom_sites_solution_primary     ?
_atom_sites_solution_secondary   ?
_atom_sites_solution_hydrogens   geom
_refine_ls_hydrogen_treatment    constr
_refine_ls_extinction_method     none
_refine_ls_extinction_coef       .
_refine_ls_number_reflns         2436
_refine_ls_number_parameters     165
_refine_ls_number_restraints     0
_refine_ls_R_factor_all          0.0490
_refine_ls_R_factor_gt           0.0436
_refine_ls_wR_factor_ref         0.1286
_refine_ls_wR_factor_gt          0.1249
_refine_ls_goodness_of_fit_ref   1.091
_refine_ls_restrained_S_all      1.091
_refine_ls_shift/su_max          0.000
_refine_ls_shift/su_mean         0.000

loop_
_atom_site_label
_atom_site_type_symbol
_atom_site_fract_x
_atom_site_fract_y
_atom_site_fract_z
_atom_site_U_iso_or_equiv
_atom_site_adp_type
_atom_site_occupancy
_atom_site_site_symmetry_order
_atom_site_calc_flag
_atom_site_refinement_flags_posn
_atom_site_refinement_flags_adp
_atom_site_refinement_flags_occupancy
_atom_site_disorder_assembly
_atom_site_disorder_group
C1 C 0.73957(18) 0.80144(9) 0.58996(10) 0.0224(3) Uani 1 1 d . . . . .
H1 H 0.678021 0.783695 0.521269 0.027 Uiso 1 1 calc R U . . .
N1 N 0.92418(16) 0.84975(8) 0.61855(8) 0.0218(3) Uani 1 1 d . . . . .
C8 C 0.96392(19) 0.86294(9) 0.72463(10) 0.0221(3) Uani 1 1 d . . . . .
C3 C 0.79556(18) 0.82166(9) 0.76385(10) 0.0219(3) Uani 1 1 d . . . . .
N3 N 0.42257(16) 0.70681(8) 0.75348(9) 0.0226(3) Uani 1 1 d . . . . .
C2 C 0.65433(19) 0.78187(9) 0.67578(10) 0.0218(3) Uani 1 1 d . . . . .
N2 N 0.46887(16) 0.72942(8) 0.66758(8) 0.0222(3) Uani 1 1 d . . . . .
C10 C 0.23153(18) 0.65534(9) 0.74063(10) 0.0211(3) Uani 1 1 d . . . . .
C9 C 1.0672(2) 0.87657(10) 0.55088(11) 0.0260(3) Uani 1 1 d . . . . .
H9A H 1.191060 0.834573 0.562791 0.039 Uiso 1 1 calc R U . . .
H9B H 1.114187 0.941896 0.565372 0.039 Uiso 1 1 calc R U . . .
H9C H 0.992918 0.871320 0.478871 0.039 Uiso 1 1 calc R U . . .
C11 C 0.08818(19) 0.62543(10) 0.65117(10) 0.0235(3) Uani 1 1 d . . . . .
H11 H 0.099125 0.634077 0.581195 0.028 Uiso 1 1 calc R U . . .
C7 C 1.1324(2) 0.90997(10) 0.78690(11) 0.0257(3) Uani 1 1 d . . . . .
H7 H 1.245012 0.936483 0.759233 0.031 Uiso 1 1 calc R U . . .
C4 C 0.7961(2) 0.82919(10) 0.86964(10) 0.0247(3) Uani 1 1 d . . . . .
H4 H 0.685032 0.802157 0.898097 0.030 Uiso 1 1 calc R U . . .
N4 N 0.16629(16) 0.63076(8) 0.82697(9) 0.0230(3) Uani 1 1 d . . . . .
C12 C -0.07032(19) 0.58105(10) 0.68874(10) 0.0246(3) Uani 1 1 d . . . . .
H12 H -0.193647 0.552474 0.648922 0.029 Uiso 1 1 calc R U . . .
C5 C 0.9622(2) 0.87695(10) 0.93177(11) 0.0273(3) Uani 1 1 d . . . . .
H5 H 0.963521 0.883115 1.003414 0.033 Uiso 1 1 calc R U . . .
N5 N -0.01923(16) 0.58535(8) 0.79270(9) 0.0229(3) Uani 1 1 d . . . . .
C6 C 1.1284(2) 0.91638(10) 0.89089(11) 0.0285(3) Uani 1 1 d . . . . .
H6 H 1.240662 0.948156 0.935602 0.034 Uiso 1 1 calc R U . . .
C13 C -0.1423(2) 0.55189(11) 0.86635(11) 0.0301(3) Uani 1 1 d . . . . .
H13A H -0.097995 0.487515 0.887803 0.045 Uiso 1 1 calc R U . . .
H13B H -0.293620 0.552058 0.834266 0.045 Uiso 1 1 calc R U . . .
H13C H -0.118364 0.593481 0.926760 0.045 Uiso 1 1 calc R U . . .

loop_
_atom_site_aniso_label
_atom_site_aniso_U_11
_atom_site_aniso_U_22
_atom_site_aniso_U_33
_atom_site_aniso_U_23
_atom_site_aniso_U_13
_atom_site_aniso_U_12
C1 0.0207(6) 0.0212(7) 0.0253(7) 0.0012(5) 0.0043(4) 0.0023(4)
N1 0.0207(5) 0.0222(6) 0.0231(6) 0.0017(5) 0.0054(4) 0.0014(4)
C8 0.0226(6) 0.0198(7) 0.0244(7) 0.0029(5) 0.0058(5) 0.0030(4)
C3 0.0215(6) 0.0181(7) 0.0261(7) 0.0010(5) 0.0051(5) 0.0016(4)
N3 0.0211(5) 0.0221(6) 0.0250(6) 0.0005(4) 0.0058(4) 0.0003(4)
C2 0.0211(6) 0.0204(7) 0.0239(6) 0.0011(5) 0.0048(4) 0.0020(4)
N2 0.0207(5) 0.0213(6) 0.0253(6) 0.0007(4) 0.0060(4) 0.0020(4)
C10 0.0197(6) 0.0196(6) 0.0243(6) 0.0000(5) 0.0046(4) 0.0017(4)
C9 0.0229(6) 0.0301(8) 0.0261(7) 0.0059(6) 0.0075(5) 0.0012(5)
C11 0.0231(6) 0.0232(7) 0.0239(7) -0.0002(5) 0.0040(5) 0.0023(4)
C7 0.0241(6) 0.0240(7) 0.0287(7) 0.0030(6) 0.0043(5) -0.0014(5)
C4 0.0266(6) 0.0228(7) 0.0257(7) 0.0018(5) 0.0076(5) 0.0007(5)
N4 0.0197(5) 0.0236(6) 0.0256(6) -0.0007(5) 0.0047(4) -0.0024(4)
C12 0.0211(6) 0.0227(7) 0.0287(7) -0.0017(6) 0.0022(5) 0.0007(4)
C5 0.0322(7) 0.0259(8) 0.0232(7) 0.0009(5) 0.0040(5) 0.0005(5)
N5 0.0192(5) 0.0218(6) 0.0278(6) -0.0001(5) 0.0049(4) -0.0019(4)
C6 0.0293(7) 0.0265(7) 0.0280(7) 0.0008(6) 0.0011(5) -0.0036(5)
C13 0.0279(6) 0.0322(8) 0.0321(7) 0.0012(6) 0.0108(5) -0.0066(5)

_geom_special_details            
;
 All esds (except the esd in the dihedral angle between two l.s. planes)
 are estimated using the full covariance matrix.  The cell esds are taken
 into account individually in the estimation of esds in distances, angles
 and torsion angles; correlations between esds in cell parameters are only
 used when they are defined by crystal symmetry.  An approximate (isotropic)
 treatment of cell esds is used for estimating esds involving l.s. planes.
;

loop_
_geom_bond_atom_site_label_1
_geom_bond_atom_site_label_2
_geom_bond_distance
_geom_bond_site_symmetry_2
_geom_bond_publ_flag
C1 N1 1.3555(16) . ?
C1 C2 1.3823(18) . ?
N1 C8 1.3882(17) . ?
N1 C9 1.4540(16) . ?
C8 C7 1.3921(18) . ?
C8 C3 1.4145(17) . ?
C3 C4 1.4027(18) . ?
C3 C2 1.4415(17) . ?
N3 N2 1.2711(16) . ?
N3 C10 1.4074(16) . ?
C2 N2 1.3889(16) . ?
C10 N4 1.3379(17) . ?
C10 C11 1.4124(17) . ?
C11 C12 1.3700(18) . ?
C7 C6 1.384(2) . ?
C4 C5 1.3864(19) . ?
N4 N5 1.3501(14) . ?
C12 N5 1.3505(17) . ?
C5 C6 1.4040(19) . ?
N5 C13 1.4498(17) . ?

loop_
_geom_angle_atom_site_label_1
_geom_angle_atom_site_label_2
_geom_angle_atom_site_label_3
_geom_angle
_geom_angle_site_symmetry_1
_geom_angle_site_symmetry_3
_geom_angle_publ_flag
N1 C1 C2 109.77(12) . . ?
C1 N1 C8 108.99(10) . . ?
C1 N1 C9 125.71(11) . . ?
C8 N1 C9 125.10(11) . . ?
N1 C8 C7 128.91(12) . . ?
N1 C8 C3 108.32(11) . . ?
C7 C8 C3 122.74(13) . . ?
C4 C3 C8 118.91(12) . . ?
C4 C3 C2 135.47(12) . . ?
C8 C3 C2 105.60(11) . . ?
N2 N3 C10 112.01(11) . . ?
C1 C2 N2 121.03(12) . . ?
C1 C2 C3 107.31(11) . . ?
N2 C2 C3 131.62(12) . . ?
N3 N2 C2 114.41(11) . . ?
N4 C10 N3 116.37(11) . . ?
N4 C10 C11 112.02(11) . . ?
N3 C10 C11 131.59(12) . . ?
C12 C11 C10 103.95(12) . . ?
C6 C7 C8 117.04(12) . . ?
C5 C4 C3 118.56(12) . . ?
C10 N4 N5 103.99(11) . . ?
N5 C12 C11 107.50(11) . . ?
C4 C5 C6 121.29(13) . . ?
N4 N5 C12 112.55(10) . . ?
N4 N5 C13 119.45(11) . . ?
C12 N5 C13 127.94(11) . . ?
C7 C6 C5 121.45(13) . . ?

loop_
_geom_torsion_atom_site_label_1
_geom_torsion_atom_site_label_2
_geom_torsion_atom_site_label_3
_geom_torsion_atom_site_label_4
_geom_torsion
_geom_torsion_site_symmetry_1
_geom_torsion_site_symmetry_2
_geom_torsion_site_symmetry_3
_geom_torsion_site_symmetry_4
_geom_torsion_publ_flag
C2 C1 N1 C8 -0.02(14) . . . . ?
C2 C1 N1 C9 175.17(12) . . . . ?
C1 N1 C8 C7 -178.75(13) . . . . ?
C9 N1 C8 C7 6.0(2) . . . . ?
C1 N1 C8 C3 -0.50(14) . . . . ?
C9 N1 C8 C3 -175.72(11) . . . . ?
N1 C8 C3 C4 -177.57(11) . . . . ?
C7 C8 C3 C4 0.81(19) . . . . ?
N1 C8 C3 C2 0.78(14) . . . . ?
C7 C8 C3 C2 179.17(12) . . . . ?
N1 C1 C2 N2 -177.37(11) . . . . ?
N1 C1 C2 C3 0.51(15) . . . . ?
C4 C3 C2 C1 177.16(14) . . . . ?
C8 C3 C2 C1 -0.79(14) . . . . ?
C4 C3 C2 N2 -5.3(3) . . . . ?
C8 C3 C2 N2 176.78(13) . . . . ?
C10 N3 N2 C2 178.91(10) . . . . ?
C1 C2 N2 N3 171.74(12) . . . . ?
C3 C2 N2 N3 -5.54(19) . . . . ?
N2 N3 C10 N4 -178.08(11) . . . . ?
N2 N3 C10 C11 0.2(2) . . . . ?
N4 C10 C11 C12 0.25(15) . . . . ?
N3 C10 C11 C12 -178.13(13) . . . . ?
N1 C8 C7 C6 177.14(13) . . . . ?
C3 C8 C7 C6 -0.9(2) . . . . ?
C8 C3 C4 C5 -0.01(19) . . . . ?
C2 C3 C4 C5 -177.75(14) . . . . ?
N3 C10 N4 N5 178.47(10) . . . . ?
C11 C10 N4 N5 -0.19(14) . . . . ?
C10 C11 C12 N5 -0.21(14) . . . . ?
C3 C4 C5 C6 -0.7(2) . . . . ?
C10 N4 N5 C12 0.04(14) . . . . ?
C10 N4 N5 C13 -177.16(12) . . . . ?
C11 C12 N5 N4 0.11(15) . . . . ?
C11 C12 N5 C13 177.03(13) . . . . ?
C8 C7 C6 C5 0.2(2) . . . . ?
C4 C5 C6 C7 0.6(2) . . . . ?

_refine_diff_density_max         0.311
_refine_diff_density_min         -0.298
_refine_diff_density_rms         0.053

_shelx_res_file                  
;
TITL 20240812spz_auto_a.res in P2(1)/n
    t.res
    created by SHELXL-2018/3 at 10:02:22 on 13-Aug-2024
REM Old TITL 20240812SPZ_auto in P2(1)/n
REM SHELXT solution in P2(1)/n: R1 0.117, Rweak 0.025, Alpha 0.018
REM <I/s> 0.346 for 107 systematic absences, Orientation as input
REM Formula found by SHELXT: C17 N10
CELL 1.54184 6.4181 14.161 13.2275 90 101.423 90
ZERR 4 0.0001 0.0003 0.0003 0 0.002 0
LATT 1
SYMM 0.5-X,0.5+Y,0.5-Z
SFAC C H N
UNIT 52 52 20
LIST 4
acta
size 0.16 0.14 0.12
conf
L.S. 4
PLAN  5
TEMP -173
BOND
fmap 2
WGHT    0.076800    0.224100
FVAR       0.68186
C1    1    0.739567    0.801436    0.589958    11.00000    0.02073    0.02118 =
         0.02529    0.00119    0.00434    0.00235
AFIX  43
H1    2    0.678021    0.783695    0.521269    11.00000   -1.20000
AFIX   0
N1    3    0.924178    0.849748    0.618551    11.00000    0.02074    0.02215 =
         0.02309    0.00169    0.00538    0.00143
C8    1    0.963922    0.862940    0.724630    11.00000    0.02264    0.01977 =
         0.02444    0.00292    0.00575    0.00295
C3    1    0.795556    0.821655    0.763854    11.00000    0.02151    0.01814 =
         0.02606    0.00100    0.00506    0.00165
N3    3    0.422567    0.706809    0.753479    11.00000    0.02112    0.02214 =
         0.02503    0.00049    0.00581    0.00027
C2    1    0.654333    0.781865    0.675784    11.00000    0.02115    0.02040 =
         0.02391    0.00112    0.00480    0.00204
N2    3    0.468867    0.729418    0.667579    11.00000    0.02066    0.02133 =
         0.02532    0.00068    0.00598    0.00200
C10   1    0.231530    0.655342    0.740630    11.00000    0.01968    0.01960 =
         0.02427   -0.00005    0.00462    0.00172
C9    1    1.067246    0.876570    0.550881    11.00000    0.02286    0.03011 =
         0.02614    0.00590    0.00748    0.00121
AFIX 137
H9A   2    1.191060    0.834573    0.562791    11.00000   -1.50000
H9B   2    1.114187    0.941896    0.565372    11.00000   -1.50000
H9C   2    0.992918    0.871320    0.478871    11.00000   -1.50000
AFIX   0
C11   1    0.088177    0.625430    0.651174    11.00000    0.02310    0.02324 =
         0.02394   -0.00020    0.00405    0.00227
AFIX  43
H11   2    0.099125    0.634077    0.581195    11.00000   -1.20000
AFIX   0
C7    1    1.132360    0.909968    0.786902    11.00000    0.02408    0.02398 =
         0.02868    0.00300    0.00430   -0.00136
AFIX  43
H7    2    1.245012    0.936483    0.759233    11.00000   -1.20000
AFIX   0
C4    1    0.796082    0.829192    0.869641    11.00000    0.02660    0.02281 =
         0.02573    0.00182    0.00764    0.00073
AFIX  43
H4    2    0.685032    0.802157    0.898097    11.00000   -1.20000
AFIX   0
N4    3    0.166290    0.630756    0.826965    11.00000    0.01975    0.02362 =
         0.02557   -0.00067    0.00466   -0.00241
C12   1   -0.070323    0.581052    0.688737    11.00000    0.02112    0.02271 =
         0.02872   -0.00169    0.00225    0.00071
AFIX  43
H12   2   -0.193647    0.552474    0.648922    11.00000   -1.20000
AFIX   0
C5    1    0.962173    0.876949    0.931772    11.00000    0.03217    0.02587 =
         0.02324    0.00093    0.00401    0.00050
AFIX  43
H5    2    0.963521    0.883115    1.003414    11.00000   -1.20000
AFIX   0
N5    3   -0.019232    0.585352    0.792702    11.00000    0.01917    0.02184 =
         0.02784   -0.00011    0.00493   -0.00186
C6    1    1.128417    0.916378    0.890890    11.00000    0.02931    0.02651 =
         0.02796    0.00078    0.00114   -0.00355
AFIX  43
H6    2    1.240662    0.948156    0.935602    11.00000   -1.20000
AFIX   0
C13   1   -0.142270    0.551891    0.866349    11.00000    0.02789    0.03223 =
         0.03207    0.00121    0.01080   -0.00662
AFIX 137
H13A  2   -0.097995    0.487515    0.887803    11.00000   -1.50000
H13B  2   -0.293620    0.552058    0.834266    11.00000   -1.50000
H13C  2   -0.118364    0.593481    0.926760    11.00000   -1.50000
REM #####
AFIX   0
HKLF 4


REM  20240812spz_auto_a.res in P2(1)/n
REM wR2 = 0.128594, GooF = S = 1.09144, Restrained GooF = 1.09144 for all data
REM R1 = 0.043565 for 2142 Fo > 4sig(Fo) and 0.049006 for all 2436 data
REM 165 parameters refined using 0 restraints

END

WGHT      0.0735      0.2400

REM Highest difference peak  0.311,  deepest hole -0.298,  1-sigma level  0.053
Q1    1   0.8847  0.8409  0.7470  11.00000  0.05    0.31
Q2    1   0.1777  0.6407  0.6940  11.00000  0.05    0.31
Q3    1   0.7132  0.7944  0.7262  11.00000  0.05    0.30
Q4    1   0.0183  0.5818  0.6590  11.00000  0.05    0.27
Q5    1   0.4981  0.7172  0.8033  11.00000  0.05    0.27
;
_shelx_res_checksum              92857
####################################################################### 
# 
# This file contains crystal structure data downloaded from the 
# Cambridge Structural Database (CSD) hosted by the Cambridge 
# Crystallographic Data Centre (CCDC).
# 
# Full information about CCDC data access policies and citation 
# guidelines are available at http://www.ccdc.cam.ac.uk/access/V1 
# 
# Audit and citation data items may have been added by the CCDC. 
# Please retain this information to preserve the provenance of 
# this file and to allow appropriate attribution of the data. 
# 
#######################################################################

data_t_CCDC1
_database_code_depnum_ccdc_archive 'CCDC 2424493'
loop_
_audit_author_name
_audit_author_address
Indoleazofivepyrazole
;Shanghai Jiao Tong Univ
China
;
_audit_update_record             
;
2025-02-17 deposited with the CCDC.	2025-07-21 downloaded from the CCDC.
;

_audit_creation_method           SHELXL-2018/3
_shelx_SHELXL_version_number     2018/3
_chemical_name_systematic        ?
_chemical_name_common            ?
_chemical_melting_point          ?
_chemical_formula_moiety         'C13 H13 N5'
_chemical_formula_sum            'C13 H13 N5'
_chemical_formula_weight         239.28

loop_
_atom_type_symbol
_atom_type_description
_atom_type_scat_dispersion_real
_atom_type_scat_dispersion_imag
_atom_type_scat_source
C C 0.0181 0.0091 'International Tables Vol C Tables 4.2.6.8 and 6.1.1.4'
H H 0.0000 0.0000 'International Tables Vol C Tables 4.2.6.8 and 6.1.1.4'
N N 0.0311 0.0180 'International Tables Vol C Tables 4.2.6.8 and 6.1.1.4'

_space_group_crystal_system      orthorhombic
_space_group_IT_number           19
_space_group_name_H-M_alt        'P 21 21 21'
_space_group_name_Hall           'P 2ac 2ab'

_shelx_space_group_comment       
;
The symmetry employed for this shelxl refinement is uniquely defined
by the following loop, which should always be used as a source of
symmetry information in preference to the above space-group names.
They are only intended as comments.
;

loop_
_space_group_symop_operation_xyz
'x, y, z'
'-x+1/2, -y, z+1/2'
'-x, y+1/2, -z+1/2'
'x+1/2, -y+1/2, -z'

_cell_length_a                   5.60170(10)
_cell_length_b                   8.7826(2)
_cell_length_c                   23.5685(5)
_cell_angle_alpha                90
_cell_angle_beta                 90
_cell_angle_gamma                90
_cell_volume                     1159.51(4)
_cell_formula_units_Z            4
_cell_measurement_temperature    100(2)
_cell_measurement_reflns_used    3401
_cell_measurement_theta_min      3.7450
_cell_measurement_theta_max      76.9460

_exptl_crystal_description       block
_exptl_crystal_colour            yellow
_exptl_crystal_density_meas      ?
_exptl_crystal_density_method    ?
_exptl_crystal_density_diffrn    1.371
_exptl_crystal_F_000             504
_exptl_transmission_factor_min   ?
_exptl_transmission_factor_max   ?
_exptl_crystal_size_max          0.150
_exptl_crystal_size_mid          0.140
_exptl_crystal_size_min          0.120
_exptl_absorpt_coefficient_mu    0.705
_shelx_estimated_absorpt_T_min   0.902
_shelx_estimated_absorpt_T_max   0.920
_exptl_absorpt_correction_type   multi-scan
_exptl_absorpt_correction_T_min  0.72273
_exptl_absorpt_correction_T_max  1.00000
_exptl_absorpt_process_details   
;
CrysAlisPro 1.171.43.90a (Rigaku Oxford Diffraction, 2023)
Empirical absorption correction using spherical harmonics,
implemented in SCALE3 ABSPACK scaling algorithm.
;
_exptl_absorpt_special_details   ?
_diffrn_ambient_temperature      100(2)
_diffrn_radiation_wavelength     1.54184
_diffrn_radiation_type           CuK\a
_diffrn_source                   ?
_diffrn_measurement_device_type  'ROD, Synergy Custom DW system, HyPix'
_diffrn_measurement_method       ?
_diffrn_detector_area_resol_mean ?
_diffrn_reflns_number            5535
_diffrn_reflns_av_unetI/netI     0.0371
_diffrn_reflns_av_R_equivalents  0.0311
_diffrn_reflns_limit_h_min       -4
_diffrn_reflns_limit_h_max       6
_diffrn_reflns_limit_k_min       -11
_diffrn_reflns_limit_k_max       10
_diffrn_reflns_limit_l_min       -29
_diffrn_reflns_limit_l_max       29
_diffrn_reflns_theta_min         3.751
_diffrn_reflns_theta_max         77.387
_diffrn_reflns_theta_full        67.684
_diffrn_measured_fraction_theta_max 0.974
_diffrn_measured_fraction_theta_full 1.000
_diffrn_reflns_Laue_measured_fraction_max 0.974
_diffrn_reflns_Laue_measured_fraction_full 1.000
_diffrn_reflns_point_group_measured_fraction_max 0.953
_diffrn_reflns_point_group_measured_fraction_full 1.000
_reflns_number_total             2331
_reflns_number_gt                2204
_reflns_threshold_expression     'I > 2\s(I)'
_reflns_Friedel_coverage         0.645
_reflns_Friedel_fraction_max     0.922
_reflns_Friedel_fraction_full    1.000

_reflns_special_details          
;
 Reflections were merged by SHELXL according to the crystal
 class for the calculation of statistics and refinement.
 
 _reflns_Friedel_fraction is defined as the number of unique
 Friedel pairs measured divided by the number that would be
 possible theoretically, ignoring centric projections and
 systematic absences.
;

_computing_data_collection       ?
_computing_cell_refinement       ?
_computing_data_reduction        ?
_computing_structure_solution    'SHELXT 2018/2 (Sheldrick, 2018)'
_computing_structure_refinement  'SHELXL-2018/3 (Sheldrick, 2018)'
_computing_molecular_graphics    ?
_computing_publication_material  ?
_refine_special_details          ?
_refine_ls_structure_factor_coef Fsqd
_refine_ls_matrix_type           full
_refine_ls_weighting_scheme      calc
_refine_ls_weighting_details     
'w=1/[\s^2^(Fo^2^)+(0.0583P)^2^+0.3015P] where P=(Fo^2^+2Fc^2^)/3'
_atom_sites_solution_primary     ?
_atom_sites_solution_secondary   ?
_atom_sites_solution_hydrogens   geom
_refine_ls_hydrogen_treatment    constr
_refine_ls_extinction_method     none
_refine_ls_extinction_coef       .
_refine_ls_abs_structure_details 
;
 Flack x determined using 852 quotients [(I+)-(I-)]/[(I+)+(I-)]
 (Parsons, Flack and Wagner, Acta Cryst. B69 (2013) 249-259).
;
_refine_ls_abs_structure_Flack   0.1(2)
_chemical_absolute_configuration ad
_refine_ls_number_reflns         2331
_refine_ls_number_parameters     165
_refine_ls_number_restraints     0
_refine_ls_R_factor_all          0.0407
_refine_ls_R_factor_gt           0.0379
_refine_ls_wR_factor_ref         0.1039
_refine_ls_wR_factor_gt          0.1021
_refine_ls_goodness_of_fit_ref   1.071
_refine_ls_restrained_S_all      1.071
_refine_ls_shift/su_max          0.001
_refine_ls_shift/su_mean         0.000

loop_
_atom_site_label
_atom_site_type_symbol
_atom_site_fract_x
_atom_site_fract_y
_atom_site_fract_z
_atom_site_U_iso_or_equiv
_atom_site_adp_type
_atom_site_occupancy
_atom_site_site_symmetry_order
_atom_site_calc_flag
_atom_site_refinement_flags_posn
_atom_site_refinement_flags_adp
_atom_site_refinement_flags_occupancy
_atom_site_disorder_assembly
_atom_site_disorder_group
C1 C -0.0062(4) 0.4080(2) 0.48198(9) 0.0198(5) Uani 1 1 d . . . . .
H1 H 0.041973 0.327664 0.506437 0.024 Uiso 1 1 calc R U . . .
N1 N -0.1982(3) 0.4995(2) 0.49053(7) 0.0194(4) Uani 1 1 d . . . . .
C4 C -0.0007(4) 0.6667(2) 0.35983(9) 0.0206(5) Uani 1 1 d . . . . .
H4 H 0.125575 0.650865 0.333579 0.025 Uiso 1 1 calc R U . . .
N4 N 0.6613(4) 0.3782(2) 0.29236(8) 0.0247(4) Uani 1 1 d . . . . .
C10 C 0.5749(4) 0.3367(3) 0.34358(10) 0.0214(5) Uani 1 1 d . . . . .
C9 C -0.3627(4) 0.4949(3) 0.53847(9) 0.0226(5) Uani 1 1 d . . . . .
H9A H -0.318215 0.411285 0.563880 0.034 Uiso 1 1 calc R U . . .
H9B H -0.525649 0.478867 0.524566 0.034 Uiso 1 1 calc R U . . .
H9C H -0.354814 0.591560 0.559184 0.034 Uiso 1 1 calc R U . . .
C2 C 0.1088(4) 0.4490(2) 0.43233(9) 0.0195(5) Uani 1 1 d . . . . .
N2 N 0.3061(3) 0.3697(2) 0.41253(8) 0.0203(4) Uani 1 1 d . . . . .
C8 C -0.2112(4) 0.6036(2) 0.44621(9) 0.0188(5) Uani 1 1 d . . . . .
C3 C -0.0218(4) 0.5758(2) 0.40848(9) 0.0195(4) Uani 1 1 d . . . . .
N3 N 0.3777(3) 0.4161(2) 0.36421(8) 0.0209(4) Uani 1 1 d . . . . .
C6 C -0.3546(4) 0.8058(3) 0.38919(10) 0.0243(5) Uani 1 1 d . . . . .
H6 H -0.465849 0.885067 0.381921 0.029 Uiso 1 1 calc R U . . .
C7 C -0.3800(4) 0.7178(3) 0.43760(10) 0.0219(5) Uani 1 1 d . . . . .
H7 H -0.506589 0.734516 0.463693 0.026 Uiso 1 1 calc R U . . .
C11 C 0.7171(4) 0.2183(3) 0.36306(10) 0.0250(5) Uani 1 1 d . . . . .
H11 H 0.701775 0.162598 0.397417 0.030 Uiso 1 1 calc R U . . .
C5 C -0.1690(5) 0.7805(3) 0.35092(10) 0.0238(5) Uani 1 1 d . . . . .
H5 H -0.157389 0.842401 0.317993 0.029 Uiso 1 1 calc R U . . .
N5 N 0.8553(4) 0.2962(3) 0.27738(9) 0.0303(5) Uani 1 1 d . . . . .
C12 C 0.8874(5) 0.2001(3) 0.32062(11) 0.0302(6) Uani 1 1 d . . . . .
H12 H 1.012668 0.127340 0.322230 0.036 Uiso 1 1 calc R U . . .
C13 C 0.5748(5) 0.4980(3) 0.25531(11) 0.0338(6) Uani 1 1 d . . . . .
H13A H 0.655167 0.593834 0.264710 0.051 Uiso 1 1 calc R U . . .
H13B H 0.402169 0.509974 0.260441 0.051 Uiso 1 1 calc R U . . .
H13C H 0.608479 0.471113 0.215759 0.051 Uiso 1 1 calc R U . . .

loop_
_atom_site_aniso_label
_atom_site_aniso_U_11
_atom_site_aniso_U_22
_atom_site_aniso_U_33
_atom_site_aniso_U_23
_atom_site_aniso_U_13
_atom_site_aniso_U_12
C1 0.0215(11) 0.0148(9) 0.0229(10) -0.0016(8) -0.0024(9) -0.0004(8)
N1 0.0223(9) 0.0162(8) 0.0196(9) -0.0013(7) -0.0001(7) 0.0007(8)
C4 0.0246(11) 0.0168(10) 0.0205(10) -0.0020(8) 0.0013(9) -0.0014(8)
N4 0.0270(10) 0.0255(10) 0.0216(9) -0.0026(8) 0.0024(8) 0.0001(8)
C10 0.0210(11) 0.0210(11) 0.0223(11) -0.0042(8) -0.0016(9) -0.0021(9)
C9 0.0256(11) 0.0195(10) 0.0225(10) -0.0003(9) 0.0030(9) -0.0017(9)
C2 0.0227(11) 0.0145(9) 0.0214(10) -0.0021(8) -0.0018(9) -0.0017(8)
N2 0.0221(9) 0.0178(8) 0.0211(9) -0.0018(7) -0.0005(8) -0.0011(7)
C8 0.0231(11) 0.0136(10) 0.0198(10) -0.0017(8) -0.0033(8) -0.0031(8)
C3 0.0214(11) 0.0156(9) 0.0215(10) -0.0023(8) -0.0031(9) -0.0020(8)
N3 0.0224(10) 0.0199(9) 0.0203(8) -0.0029(7) -0.0007(7) -0.0014(8)
C6 0.0274(12) 0.0176(10) 0.0279(11) -0.0008(9) -0.0054(10) 0.0029(9)
C7 0.0235(11) 0.0181(10) 0.0243(11) -0.0031(9) 0.0014(9) 0.0017(9)
C11 0.0275(12) 0.0209(11) 0.0265(11) -0.0029(9) -0.0028(10) 0.0013(9)
C5 0.0305(12) 0.0188(10) 0.0220(10) 0.0016(8) -0.0020(9) -0.0007(9)
N5 0.0273(11) 0.0344(12) 0.0293(10) -0.0095(9) 0.0053(9) -0.0008(10)
C12 0.0270(13) 0.0280(12) 0.0354(13) -0.0086(10) -0.0004(10) 0.0039(11)
C13 0.0439(15) 0.0343(13) 0.0232(12) 0.0043(10) 0.0004(11) 0.0013(13)

_geom_special_details            
;
 All esds (except the esd in the dihedral angle between two l.s. planes)
 are estimated using the full covariance matrix.  The cell esds are taken
 into account individually in the estimation of esds in distances, angles
 and torsion angles; correlations between esds in cell parameters are only
 used when they are defined by crystal symmetry.  An approximate (isotropic)
 treatment of cell esds is used for estimating esds involving l.s. planes.
;

loop_
_geom_bond_atom_site_label_1
_geom_bond_atom_site_label_2
_geom_bond_distance
_geom_bond_site_symmetry_2
_geom_bond_publ_flag
C1 N1 1.358(3) . ?
C1 C2 1.384(3) . ?
N1 C8 1.390(3) . ?
N1 C9 1.459(3) . ?
C4 C5 1.390(3) . ?
C4 C3 1.402(3) . ?
N4 N5 1.351(3) . ?
N4 C10 1.350(3) . ?
N4 C13 1.451(3) . ?
C10 C11 1.388(3) . ?
C10 N3 1.394(3) . ?
C2 N2 1.388(3) . ?
C2 C3 1.446(3) . ?
N2 N3 1.274(3) . ?
C8 C7 1.393(3) . ?
C8 C3 1.406(3) . ?
C6 C7 1.386(3) . ?
C6 C5 1.394(4) . ?
C11 C12 1.391(4) . ?
N5 C12 1.335(3) . ?

loop_
_geom_angle_atom_site_label_1
_geom_angle_atom_site_label_2
_geom_angle_atom_site_label_3
_geom_angle
_geom_angle_site_symmetry_1
_geom_angle_site_symmetry_3
_geom_angle_publ_flag
N1 C1 C2 109.87(19) . . ?
C1 N1 C8 108.63(18) . . ?
C1 N1 C9 126.80(19) . . ?
C8 N1 C9 124.55(19) . . ?
C5 C4 C3 118.4(2) . . ?
N5 N4 C10 112.2(2) . . ?
N5 N4 C13 119.9(2) . . ?
C10 N4 C13 127.9(2) . . ?
N4 C10 C11 107.0(2) . . ?
N4 C10 N3 117.5(2) . . ?
C11 C10 N3 135.6(2) . . ?
C1 C2 N2 121.6(2) . . ?
C1 C2 C3 107.1(2) . . ?
N2 C2 C3 131.2(2) . . ?
N3 N2 C2 113.00(19) . . ?
N1 C8 C7 128.2(2) . . ?
N1 C8 C3 108.75(19) . . ?
C7 C8 C3 123.0(2) . . ?
C4 C3 C8 118.8(2) . . ?
C4 C3 C2 135.5(2) . . ?
C8 C3 C2 105.64(19) . . ?
N2 N3 C10 113.67(18) . . ?
C7 C6 C5 121.4(2) . . ?
C6 C7 C8 116.8(2) . . ?
C10 C11 C12 104.0(2) . . ?
C4 C5 C6 121.5(2) . . ?
C12 N5 N4 104.2(2) . . ?
N5 C12 C11 112.6(2) . . ?

loop_
_geom_torsion_atom_site_label_1
_geom_torsion_atom_site_label_2
_geom_torsion_atom_site_label_3
_geom_torsion_atom_site_label_4
_geom_torsion
_geom_torsion_site_symmetry_1
_geom_torsion_site_symmetry_2
_geom_torsion_site_symmetry_3
_geom_torsion_site_symmetry_4
_geom_torsion_publ_flag
C2 C1 N1 C8 -0.3(2) . . . . ?
C2 C1 N1 C9 -178.8(2) . . . . ?
N5 N4 C10 C11 -1.3(3) . . . . ?
C13 N4 C10 C11 -179.3(2) . . . . ?
N5 N4 C10 N3 178.5(2) . . . . ?
C13 N4 C10 N3 0.5(4) . . . . ?
N1 C1 C2 N2 -177.58(19) . . . . ?
N1 C1 C2 C3 0.1(2) . . . . ?
C1 C2 N2 N3 175.0(2) . . . . ?
C3 C2 N2 N3 -2.1(3) . . . . ?
C1 N1 C8 C7 179.6(2) . . . . ?
C9 N1 C8 C7 -1.9(3) . . . . ?
C1 N1 C8 C3 0.3(2) . . . . ?
C9 N1 C8 C3 178.86(19) . . . . ?
C5 C4 C3 C8 -0.2(3) . . . . ?
C5 C4 C3 C2 179.1(2) . . . . ?
N1 C8 C3 C4 179.25(19) . . . . ?
C7 C8 C3 C4 0.0(3) . . . . ?
N1 C8 C3 C2 -0.2(2) . . . . ?
C7 C8 C3 C2 -179.5(2) . . . . ?
C1 C2 C3 C4 -179.3(2) . . . . ?
N2 C2 C3 C4 -1.9(4) . . . . ?
C1 C2 C3 C8 0.0(2) . . . . ?
N2 C2 C3 C8 177.5(2) . . . . ?
C2 N2 N3 C10 -179.58(18) . . . . ?
N4 C10 N3 N2 179.61(19) . . . . ?
C11 C10 N3 N2 -0.7(4) . . . . ?
C5 C6 C7 C8 0.2(3) . . . . ?
N1 C8 C7 C6 -179.1(2) . . . . ?
C3 C8 C7 C6 0.0(3) . . . . ?
N4 C10 C11 C12 1.3(3) . . . . ?
N3 C10 C11 C12 -178.4(3) . . . . ?
C3 C4 C5 C6 0.4(3) . . . . ?
C7 C6 C5 C4 -0.5(4) . . . . ?
C10 N4 N5 C12 0.7(3) . . . . ?
C13 N4 N5 C12 178.8(2) . . . . ?
N4 N5 C12 C11 0.2(3) . . . . ?
C10 C11 C12 N5 -1.0(3) . . . . ?

_refine_diff_density_max         0.265
_refine_diff_density_min         -0.229
_refine_diff_density_rms         0.048

_shelx_res_file                  
;
TITL 20240812yxc-3_auto_a.res in P2(1)2(1)2(1)
    t.res
    created by SHELXL-2018/3 at 10:34:27 on 13-Aug-2024
REM Old TITL 20240812YXC-3_auto in P2(1)2(1)2(1)
REM SHELXT solution in P2(1)2(1)2(1): R1 0.092, Rweak 0.030, Alpha 0.001
REM <I/s> 0.320 for 23 systematic absences, Orientation as input
REM Flack x = 0.386 ( 0.267 ) from 862 Parsons' quotients
REM Formula found by SHELXT: C17 N16
CELL 1.54184 5.6017 8.7826 23.5685 90 90 90
ZERR 4 0.0001 0.0002 0.0005 0 0 0
LATT -1
SYMM 0.5-X,-Y,0.5+Z
SYMM -X,0.5+Y,0.5-Z
SYMM 0.5+X,0.5-Y,-Z
SFAC C H N
UNIT 52 52 20
LIST 4
acta
size 0.15 0.14 0.12
conf
L.S. 4
PLAN  5
TEMP -173
BOND
fmap 2
WGHT    0.058300    0.301500
FVAR       1.10256
C1    1   -0.006209    0.407960    0.481977    11.00000    0.02154    0.01481 =
         0.02294   -0.00156   -0.00242   -0.00043
AFIX  43
H1    2    0.041973    0.327664    0.506437    11.00000   -1.20000
AFIX   0
N1    3   -0.198187    0.499527    0.490532    11.00000    0.02235    0.01623 =
         0.01956   -0.00126   -0.00011    0.00068
C4    1   -0.000712    0.666686    0.359828    11.00000    0.02460    0.01679 =
         0.02047   -0.00204    0.00129   -0.00140
AFIX  43
H4    2    0.125575    0.650865    0.333579    11.00000   -1.20000
AFIX   0
N4    3    0.661331    0.378164    0.292365    11.00000    0.02695    0.02546 =
         0.02157   -0.00263    0.00241    0.00007
C10   1    0.574940    0.336729    0.343575    11.00000    0.02100    0.02100 =
         0.02227   -0.00420   -0.00158   -0.00214
C9    1   -0.362714    0.494933    0.538474    11.00000    0.02563    0.01952 =
         0.02254   -0.00033    0.00298   -0.00165
AFIX 137
H9A   2   -0.318215    0.411285    0.563880    11.00000   -1.50000
H9B   2   -0.525649    0.478867    0.524566    11.00000   -1.50000
H9C   2   -0.354814    0.591560    0.559184    11.00000   -1.50000
AFIX   0
C2    1    0.108769    0.449037    0.432326    11.00000    0.02271    0.01447 =
         0.02138   -0.00213   -0.00180   -0.00167
N2    3    0.306147    0.369710    0.412531    11.00000    0.02207    0.01782 =
         0.02115   -0.00179   -0.00054   -0.00114
C8    1   -0.211203    0.603632    0.446209    11.00000    0.02312    0.01361 =
         0.01981   -0.00172   -0.00328   -0.00306
C3    1   -0.021768    0.575827    0.408479    11.00000    0.02135    0.01563 =
         0.02153   -0.00234   -0.00308   -0.00204
N3    3    0.377695    0.416066    0.364206    11.00000    0.02239    0.01990 =
         0.02033   -0.00289   -0.00070   -0.00141
C6    1   -0.354556    0.805811    0.389186    11.00000    0.02744    0.01764 =
         0.02793   -0.00077   -0.00541    0.00285
AFIX  43
H6    2   -0.465849    0.885067    0.381921    11.00000   -1.20000
AFIX   0
C7    1   -0.380007    0.717796    0.437602    11.00000    0.02346    0.01807 =
         0.02429   -0.00308    0.00141    0.00175
AFIX  43
H7    2   -0.506589    0.734516    0.463693    11.00000   -1.20000
AFIX   0
C11   1    0.717148    0.218310    0.363061    11.00000    0.02746    0.02091 =
         0.02653   -0.00293   -0.00279    0.00134
AFIX  43
H11   2    0.701775    0.162598    0.397417    11.00000   -1.20000
AFIX   0
C5    1   -0.169046    0.780468    0.350923    11.00000    0.03046    0.01881 =
         0.02199    0.00165   -0.00202   -0.00069
AFIX  43
H5    2   -0.157389    0.842401    0.317993    11.00000   -1.20000
AFIX   0
N5    3    0.855349    0.296186    0.277378    11.00000    0.02726    0.03444 =
         0.02928   -0.00946    0.00532   -0.00076
C12   1    0.887387    0.200119    0.320621    11.00000    0.02703    0.02804 =
         0.03542   -0.00856   -0.00038    0.00389
AFIX  43
H12   2    1.012668    0.127340    0.322230    11.00000   -1.20000
AFIX   0
C13   1    0.574761    0.497996    0.255312    11.00000    0.04387    0.03434 =
         0.02324    0.00433    0.00039    0.00134
AFIX 137
H13A  2    0.655167    0.593834    0.264710    11.00000   -1.50000
H13B  2    0.402169    0.509974    0.260441    11.00000   -1.50000
H13C  2    0.608479    0.471113    0.215759    11.00000   -1.50000
REM #####
AFIX   0
HKLF 4


REM  20240812yxc-3_auto_a.res in P2(1)2(1)2(1)
REM wR2 = 0.103869, GooF = S = 1.07104, Restrained GooF = 1.07104 for all data
REM R1 = 0.037922 for 2204 Fo > 4sig(Fo) and 0.040662 for all 2331 data
REM 165 parameters refined using 0 restraints

END

WGHT      0.0556      0.3479

REM Highest difference peak  0.265,  deepest hole -0.229,  1-sigma level  0.048
Q1    1  -0.1634  0.5867  0.4140  11.00000  0.05    0.26
Q2    1   0.1282  0.4376  0.4670  11.00000  0.05    0.24
Q3    1  -0.3337  0.4928  0.4990  11.00000  0.05    0.24
Q4    1  -0.3355  0.6187  0.4349  11.00000  0.05    0.24
Q5    1   0.9922  0.3141  0.2637  11.00000  0.05    0.20
;
_shelx_res_checksum              78218
####################################################################### 
# 
# This file contains crystal structure data downloaded from the 
# Cambridge Structural Database (CSD) hosted by the Cambridge 
# Crystallographic Data Centre (CCDC).
# 
# Full information about CCDC data access policies and citation 
# guidelines are available at http://www.ccdc.cam.ac.uk/access/V1 
# 
# Audit and citation data items may have been added by the CCDC. 
# Please retain this information to preserve the provenance of 
# this file and to allow appropriate attribution of the data. 
# 
#######################################################################

data_t_CCDC2
_database_code_depnum_ccdc_archive 'CCDC 2424491'
loop_
_audit_author_name
_audit_author_address
Indoleazofourpyrazole
;Shanghai Jiao Tong Univ
China
;
_audit_update_record             
;
2025-02-17 deposited with the CCDC.	2025-07-21 downloaded from the CCDC.
;

_audit_creation_method           SHELXL-2018/3
_shelx_SHELXL_version_number     2018/3
_chemical_name_systematic        ?
_chemical_name_common            ?
_chemical_melting_point          ?
_chemical_formula_moiety         'C13 H13 N5'
_chemical_formula_sum            'C13 H13 N5'
_chemical_formula_weight         239.28

loop_
_atom_type_symbol
_atom_type_description
_atom_type_scat_dispersion_real
_atom_type_scat_dispersion_imag
_atom_type_scat_source
C C 0.0181 0.0091 'International Tables Vol C Tables 4.2.6.8 and 6.1.1.4'
H H 0.0000 0.0000 'International Tables Vol C Tables 4.2.6.8 and 6.1.1.4'
N N 0.0311 0.0180 'International Tables Vol C Tables 4.2.6.8 and 6.1.1.4'

_space_group_crystal_system      monoclinic
_space_group_IT_number           4
_space_group_name_H-M_alt        'P 21'
_space_group_name_Hall           'P 2yb'

_shelx_space_group_comment       
;
The symmetry employed for this shelxl refinement is uniquely defined
by the following loop, which should always be used as a source of
symmetry information in preference to the above space-group names.
They are only intended as comments.
;

loop_
_space_group_symop_operation_xyz
'x, y, z'
'-x, y+1/2, -z'

_cell_length_a                   7.07950(10)
_cell_length_b                   13.8474(3)
_cell_length_c                   12.6001(3)
_cell_angle_alpha                90
_cell_angle_beta                 101.205(2)
_cell_angle_gamma                90
_cell_volume                     1211.68(4)
_cell_formula_units_Z            4
_cell_measurement_temperature    100(2)
_cell_measurement_reflns_used    7747
_cell_measurement_theta_min      3.5670
_cell_measurement_theta_max      76.3710

_exptl_crystal_description       block
_exptl_crystal_colour            yellow
_exptl_crystal_density_meas      ?
_exptl_crystal_density_method    ?
_exptl_crystal_density_diffrn    1.312
_exptl_crystal_F_000             504
_exptl_transmission_factor_min   ?
_exptl_transmission_factor_max   ?
_exptl_crystal_size_max          0.180
_exptl_crystal_size_mid          0.160
_exptl_crystal_size_min          0.140
_exptl_absorpt_coefficient_mu    0.674
_shelx_estimated_absorpt_T_min   0.888
_shelx_estimated_absorpt_T_max   0.912
_exptl_absorpt_correction_type   multi-scan
_exptl_absorpt_correction_T_min  0.50583
_exptl_absorpt_correction_T_max  1.00000
_exptl_absorpt_process_details   
;
CrysAlisPro 1.171.43.90a (Rigaku Oxford Diffraction, 2023)
Empirical absorption correction using spherical harmonics,
implemented in SCALE3 ABSPACK scaling algorithm.
;
_exptl_absorpt_special_details   ?
_diffrn_ambient_temperature      100(2)
_diffrn_radiation_wavelength     1.54184
_diffrn_radiation_type           CuK\a
_diffrn_source                   ?
_diffrn_measurement_device_type  'ROD, Synergy Custom DW system, HyPix'
_diffrn_measurement_method       ?
_diffrn_detector_area_resol_mean ?
_diffrn_reflns_number            13680
_diffrn_reflns_av_unetI/netI     0.0429
_diffrn_reflns_av_R_equivalents  0.0476
_diffrn_reflns_limit_h_min       -8
_diffrn_reflns_limit_h_max       7
_diffrn_reflns_limit_k_min       -17
_diffrn_reflns_limit_k_max       17
_diffrn_reflns_limit_l_min       -15
_diffrn_reflns_limit_l_max       15
_diffrn_reflns_theta_min         3.576
_diffrn_reflns_theta_max         77.230
_diffrn_reflns_theta_full        67.684
_diffrn_measured_fraction_theta_max 0.965
_diffrn_measured_fraction_theta_full 0.998
_diffrn_reflns_Laue_measured_fraction_max 0.965
_diffrn_reflns_Laue_measured_fraction_full 0.998
_diffrn_reflns_point_group_measured_fraction_max 0.925
_diffrn_reflns_point_group_measured_fraction_full 0.984
_reflns_number_total             4743
_reflns_number_gt                4434
_reflns_threshold_expression     'I > 2\s(I)'
_reflns_Friedel_coverage         0.839
_reflns_Friedel_fraction_max     0.881
_reflns_Friedel_fraction_full    0.968

_reflns_special_details          
;
 Reflections were merged by SHELXL according to the crystal
 class for the calculation of statistics and refinement.
 
 _reflns_Friedel_fraction is defined as the number of unique
 Friedel pairs measured divided by the number that would be
 possible theoretically, ignoring centric projections and
 systematic absences. Completness statistics refer to single and
 composite reflections containing twin component 1 only.
;

_computing_data_collection       ?
_computing_cell_refinement       ?
_computing_data_reduction        ?
_computing_structure_solution    'SHELXT 2018/2 (Sheldrick, 2018)'
_computing_structure_refinement  'SHELXL-2018/3 (Sheldrick, 2018)'
_computing_molecular_graphics    ?
_computing_publication_material  ?
_refine_special_details          
;
 Refined as a 2-component inversion twin.
;
_refine_ls_structure_factor_coef Fsqd
_refine_ls_matrix_type           full
_refine_ls_weighting_scheme      calc
_refine_ls_weighting_details     
'w=1/[\s^2^(Fo^2^)+(0.0107P)^2^+1.7437P] where P=(Fo^2^+2Fc^2^)/3'
_atom_sites_solution_primary     ?
_atom_sites_solution_secondary   ?
_atom_sites_solution_hydrogens   geom
_refine_ls_hydrogen_treatment    constr
_refine_ls_extinction_method     none
_refine_ls_extinction_coef       .
_refine_ls_abs_structure_details 
;
 Refined as an inversion twin.
;
_refine_ls_abs_structure_Flack   0.4(6)
_chemical_absolute_configuration ad
_refine_ls_number_reflns         4743
_refine_ls_number_parameters     330
_refine_ls_number_restraints     1
_refine_ls_R_factor_all          0.0458
_refine_ls_R_factor_gt           0.0423
_refine_ls_wR_factor_ref         0.1025
_refine_ls_wR_factor_gt          0.1002
_refine_ls_goodness_of_fit_ref   0.859
_refine_ls_restrained_S_all      0.859
_refine_ls_shift/su_max          0.021
_refine_ls_shift/su_mean         0.000

loop_
_atom_site_label
_atom_site_type_symbol
_atom_site_fract_x
_atom_site_fract_y
_atom_site_fract_z
_atom_site_U_iso_or_equiv
_atom_site_adp_type
_atom_site_occupancy
_atom_site_site_symmetry_order
_atom_site_calc_flag
_atom_site_refinement_flags_posn
_atom_site_refinement_flags_adp
_atom_site_refinement_flags_occupancy
_atom_site_disorder_assembly
_atom_site_disorder_group
C21 C 0.9547(5) 0.6355(2) 0.7614(3) 0.0195(6) Uani 1 1 d . . . . .
C23 C 0.1577(5) 0.4131(2) 0.8253(3) 0.0210(6) Uani 1 1 d . . . . .
H23 H 0.195920 0.423206 0.901025 0.025 Uiso 1 1 calc R U . . .
C24 C 0.2551(5) 0.4428(2) 0.7461(3) 0.0212(6) Uani 1 1 d . . . . .
C15 C 0.6606(5) 0.5683(2) 0.6997(3) 0.0198(6) Uani 1 1 d . . . . .
C6 C -0.2802(5) 0.4055(2) 0.2353(3) 0.0198(6) Uani 1 1 d . . . . .
N6 N 0.9124(4) 0.64119(19) 0.6495(2) 0.0213(6) Uani 1 1 d . . . . .
C5 C -0.2832(5) 0.4060(2) 0.1241(3) 0.0227(7) Uani 1 1 d . . . . .
H5 H -0.179988 0.433615 0.096286 0.027 Uiso 1 1 calc R U . . .
N5 N 0.5106(4) 0.6546(2) 0.3542(2) 0.0310(7) Uani 1 1 d . . . . .
C14 C 0.7367(5) 0.6010(2) 0.6133(3) 0.0221(7) Uani 1 1 d . . . . .
H14 H 0.675272 0.596070 0.539456 0.027 Uiso 1 1 calc R U . . .
C20 C 1.1186(5) 0.6670(2) 0.8327(3) 0.0226(7) Uani 1 1 d . . . . .
H20 H 1.221853 0.697255 0.807282 0.027 Uiso 1 1 calc R U . . .
C2 C -0.5923(5) 0.3210(2) 0.2048(3) 0.0241(7) Uani 1 1 d . . . . .
H2 H -0.695366 0.292459 0.231923 0.029 Uiso 1 1 calc R U . . .
N2 N 0.0211(4) 0.4910(2) 0.3472(2) 0.0246(6) Uani 1 1 d . . . . .
C18 C 0.9723(5) 0.6071(2) 0.9789(3) 0.0241(7) Uani 1 1 d . . . . .
H18 H 0.981798 0.597291 1.054373 0.029 Uiso 1 1 calc R U . . .
C16 C 0.7998(5) 0.5901(2) 0.7969(3) 0.0198(6) Uani 1 1 d . . . . .
C17 C 0.8089(5) 0.5765(2) 0.9080(3) 0.0211(6) Uani 1 1 d . . . . .
H17 H 0.705543 0.546970 0.933956 0.025 Uiso 1 1 calc R U . . .
C13 C 0.6737(5) 0.6678(3) 0.2022(3) 0.0269(7) Uani 1 1 d . . . . .
H13A H 0.688934 0.737333 0.215454 0.040 Uiso 1 1 calc R U . . .
H13B H 0.644293 0.655739 0.124063 0.040 Uiso 1 1 calc R U . . .
H13C H 0.793293 0.634521 0.234372 0.040 Uiso 1 1 calc R U . . .
C12 C 0.3522(5) 0.6099(3) 0.3719(3) 0.0307(8) Uani 1 1 d . . . . .
H12 H 0.309042 0.611758 0.438710 0.037 Uiso 1 1 calc R U . . .
C1 C -0.4361(5) 0.3632(2) 0.2732(3) 0.0193(6) Uani 1 1 d . . . . .
N1 N -0.4055(4) 0.37381(19) 0.3845(2) 0.0215(6) Uani 1 1 d . . . . .
C19 C 1.1250(5) 0.6527(2) 0.9414(3) 0.0248(7) Uani 1 1 d . . . . .
H19 H 1.234409 0.673841 0.992121 0.030 Uiso 1 1 calc R U . . .
C7 C -0.1533(5) 0.4420(2) 0.3307(3) 0.0221(7) Uani 1 1 d . . . . .
N7 N 0.4828(4) 0.52237(19) 0.6820(2) 0.0225(6) Uani 1 1 d . . . . .
C25 C 0.1406(5) 0.4113(3) 0.6487(3) 0.0283(8) Uani 1 1 d . . . . .
H25 H 0.170738 0.421574 0.579360 0.034 Uiso 1 1 calc R U . . .
C8 C -0.2376(5) 0.4208(2) 0.4182(3) 0.0234(7) Uani 1 1 d . . . . .
H8 H -0.185002 0.436859 0.491262 0.028 Uiso 1 1 calc R U . . .
N8 N 0.4325(4) 0.4922(2) 0.7681(2) 0.0206(6) Uani 1 1 d . . . . .
C3 C -0.5900(5) 0.3226(3) 0.0952(3) 0.0267(7) Uani 1 1 d . . . . .
H3 H -0.693380 0.293875 0.045989 0.032 Uiso 1 1 calc R U . . .
N3 N 0.0845(4) 0.5057(2) 0.2607(2) 0.0232(6) Uani 1 1 d . . . . .
C4 C -0.4390(5) 0.3656(2) 0.0551(3) 0.0251(7) Uani 1 1 d . . . . .
H4 H -0.443690 0.367021 -0.020761 0.030 Uiso 1 1 calc R U . . .
N4 N 0.5175(4) 0.6319(2) 0.2505(2) 0.0213(6) Uani 1 1 d . . . . .
C22 C 1.0406(5) 0.6794(3) 0.5822(3) 0.0297(8) Uani 1 1 d . . . . .
H22A H 1.067781 0.747485 0.600007 0.045 Uiso 1 1 calc R U . . .
H22B H 0.978890 0.673602 0.505813 0.045 Uiso 1 1 calc R U . . .
H22C H 1.161261 0.642698 0.595546 0.045 Uiso 1 1 calc R U . . .
C11 C 0.2575(5) 0.5600(2) 0.2805(3) 0.0228(7) Uani 1 1 d . . . . .
C10 C 0.3692(5) 0.5753(2) 0.2041(3) 0.0213(6) Uani 1 1 d . . . . .
H10 H 0.346241 0.550738 0.132339 0.026 Uiso 1 1 calc R U . . .
N10 N -0.0154(4) 0.3652(2) 0.6659(2) 0.0283(7) Uani 1 1 d . . . . .
C9 C -0.5370(5) 0.3437(3) 0.4540(3) 0.0295(8) Uani 1 1 d . . . . .
H9A H -0.661395 0.376070 0.430949 0.044 Uiso 1 1 calc R U . . .
H9B H -0.482881 0.361333 0.529109 0.044 Uiso 1 1 calc R U . . .
H9C H -0.555290 0.273636 0.448747 0.044 Uiso 1 1 calc R U . . .
N9 N -0.0018(4) 0.3671(2) 0.7745(2) 0.0214(6) Uani 1 1 d . . . . .
C26 C -0.1551(5) 0.3263(3) 0.8215(3) 0.0271(7) Uani 1 1 d . . . . .
H26A H -0.267943 0.368747 0.806273 0.041 Uiso 1 1 calc R U . . .
H26B H -0.111738 0.320136 0.899915 0.041 Uiso 1 1 calc R U . . .
H26C H -0.189429 0.262462 0.790039 0.041 Uiso 1 1 calc R U . . .

loop_
_atom_site_aniso_label
_atom_site_aniso_U_11
_atom_site_aniso_U_22
_atom_site_aniso_U_33
_atom_site_aniso_U_23
_atom_site_aniso_U_13
_atom_site_aniso_U_12
C21 0.0222(17) 0.0147(14) 0.0230(16) 0.0010(12) 0.0076(12) 0.0036(12)
C23 0.0216(16) 0.0186(15) 0.0224(16) 0.0006(12) 0.0033(12) 0.0031(13)
C24 0.0178(16) 0.0201(15) 0.0261(16) 0.0030(13) 0.0054(12) 0.0040(12)
C15 0.0185(16) 0.0174(15) 0.0241(16) 0.0010(13) 0.0057(12) 0.0024(12)
C6 0.0164(16) 0.0154(14) 0.0275(17) 0.0010(12) 0.0046(12) 0.0031(12)
N6 0.0217(15) 0.0186(13) 0.0251(14) 0.0028(11) 0.0081(11) -0.0001(11)
C5 0.0193(16) 0.0211(15) 0.0289(18) 0.0038(13) 0.0076(13) 0.0022(13)
N5 0.0225(15) 0.0451(19) 0.0261(15) -0.0055(13) 0.0061(12) -0.0047(13)
C14 0.0238(17) 0.0206(15) 0.0218(16) 0.0013(12) 0.0039(12) 0.0033(13)
C20 0.0206(17) 0.0184(15) 0.0302(17) -0.0012(14) 0.0083(13) -0.0022(13)
C2 0.0229(17) 0.0187(15) 0.0313(18) 0.0010(14) 0.0063(14) -0.0030(13)
N2 0.0237(15) 0.0235(14) 0.0274(15) 0.0026(12) 0.0067(11) 0.0019(12)
C18 0.0264(17) 0.0257(16) 0.0212(16) -0.0002(13) 0.0071(13) 0.0000(13)
C16 0.0162(15) 0.0167(15) 0.0272(17) -0.0017(13) 0.0057(12) 0.0019(12)
C17 0.0200(16) 0.0191(15) 0.0259(16) -0.0005(13) 0.0087(12) -0.0003(12)
C13 0.0241(18) 0.0240(17) 0.0351(19) 0.0044(15) 0.0118(14) -0.0014(14)
C12 0.0227(18) 0.043(2) 0.0297(18) -0.0016(16) 0.0132(14) -0.0020(16)
C1 0.0172(16) 0.0158(14) 0.0259(16) 0.0021(13) 0.0070(12) 0.0017(12)
N1 0.0180(14) 0.0234(14) 0.0242(14) 0.0025(11) 0.0064(10) 0.0013(11)
C19 0.0231(18) 0.0225(16) 0.0278(17) -0.0045(13) 0.0023(13) -0.0029(13)
C7 0.0173(16) 0.0199(15) 0.0293(17) 0.0019(13) 0.0051(13) 0.0015(12)
N7 0.0224(15) 0.0216(15) 0.0236(14) 0.0021(11) 0.0052(11) 0.0024(11)
C25 0.0232(18) 0.039(2) 0.0238(17) -0.0001(15) 0.0072(13) -0.0006(15)
C8 0.0237(17) 0.0217(16) 0.0242(17) -0.0004(13) 0.0035(13) 0.0031(13)
N8 0.0170(14) 0.0204(13) 0.0246(14) 0.0007(11) 0.0051(11) 0.0022(11)
C3 0.0259(19) 0.0234(16) 0.0289(18) -0.0038(14) 0.0008(14) -0.0014(14)
N3 0.0213(15) 0.0229(14) 0.0256(14) 0.0012(11) 0.0051(11) 0.0024(11)
C4 0.0286(18) 0.0253(17) 0.0216(16) -0.0001(14) 0.0056(13) 0.0021(14)
N4 0.0183(14) 0.0207(13) 0.0253(14) 0.0006(11) 0.0056(11) -0.0003(11)
C22 0.034(2) 0.0302(18) 0.0285(18) 0.0026(15) 0.0146(15) -0.0043(16)
C11 0.0143(16) 0.0242(17) 0.0298(18) 0.0052(13) 0.0045(13) 0.0030(12)
C10 0.0181(16) 0.0193(15) 0.0261(16) -0.0005(13) 0.0030(12) 0.0000(12)
N10 0.0213(15) 0.0392(18) 0.0244(14) 0.0003(13) 0.0046(11) -0.0032(13)
C9 0.029(2) 0.033(2) 0.0289(18) 0.0043(14) 0.0123(15) -0.0012(15)
N9 0.0140(13) 0.0231(14) 0.0278(14) 0.0015(12) 0.0052(11) 0.0020(11)
C26 0.0252(19) 0.0247(17) 0.0336(19) 0.0028(14) 0.0107(15) -0.0001(14)

_geom_special_details            
;
 All esds (except the esd in the dihedral angle between two l.s. planes)
 are estimated using the full covariance matrix.  The cell esds are taken
 into account individually in the estimation of esds in distances, angles
 and torsion angles; correlations between esds in cell parameters are only
 used when they are defined by crystal symmetry.  An approximate (isotropic)
 treatment of cell esds is used for estimating esds involving l.s. planes.
;

loop_
_geom_bond_atom_site_label_1
_geom_bond_atom_site_label_2
_geom_bond_distance
_geom_bond_site_symmetry_2
_geom_bond_publ_flag
C21 N6 1.385(4) . ?
C21 C20 1.392(5) . ?
C21 C16 1.411(5) . ?
C23 N9 1.345(4) . ?
C23 C24 1.382(5) . ?
C24 C25 1.401(5) . ?
C24 N8 1.410(4) . ?
C15 C14 1.381(4) . ?
C15 N7 1.389(4) . ?
C15 C16 1.447(5) . ?
C6 C5 1.398(5) . ?
C6 C1 1.412(5) . ?
C6 C7 1.445(5) . ?
N6 C14 1.358(4) . ?
N6 C22 1.456(4) . ?
C5 C4 1.382(5) . ?
N5 C12 1.337(5) . ?
N5 N4 1.354(4) . ?
C20 C19 1.376(5) . ?
C2 C3 1.384(5) . ?
C2 C1 1.392(5) . ?
N2 N3 1.272(4) . ?
N2 C7 1.389(4) . ?
C18 C17 1.384(5) . ?
C18 C19 1.410(5) . ?
C16 C17 1.401(5) . ?
C13 N4 1.449(4) . ?
C12 C11 1.397(5) . ?
C1 N1 1.385(4) . ?
N1 C8 1.349(4) . ?
N1 C9 1.458(4) . ?
C7 C8 1.383(5) . ?
N7 N8 1.276(4) . ?
C25 N10 1.329(5) . ?
C3 C4 1.401(5) . ?
N3 C11 1.418(4) . ?
N4 C10 1.349(4) . ?
C11 C10 1.375(5) . ?
N10 N9 1.353(4) . ?
N9 C26 1.449(4) . ?

loop_
_geom_angle_atom_site_label_1
_geom_angle_atom_site_label_2
_geom_angle_atom_site_label_3
_geom_angle
_geom_angle_site_symmetry_1
_geom_angle_site_symmetry_3
_geom_angle_publ_flag
N6 C21 C20 128.8(3) . . ?
N6 C21 C16 108.7(3) . . ?
C20 C21 C16 122.5(3) . . ?
N9 C23 C24 106.7(3) . . ?
C23 C24 C25 104.8(3) . . ?
C23 C24 N8 123.5(3) . . ?
C25 C24 N8 131.7(3) . . ?
C14 C15 N7 120.3(3) . . ?
C14 C15 C16 107.0(3) . . ?
N7 C15 C16 132.7(3) . . ?
C5 C6 C1 118.7(3) . . ?
C5 C6 C7 135.9(3) . . ?
C1 C6 C7 105.3(3) . . ?
C14 N6 C21 108.8(3) . . ?
C14 N6 C22 125.9(3) . . ?
C21 N6 C22 125.2(3) . . ?
C4 C5 C6 118.9(3) . . ?
C12 N5 N4 104.0(3) . . ?
N6 C14 C15 110.0(3) . . ?
C19 C20 C21 117.3(3) . . ?
C3 C2 C1 116.7(3) . . ?
N3 N2 C7 113.7(3) . . ?
C17 C18 C19 121.3(3) . . ?
C17 C16 C21 119.3(3) . . ?
C17 C16 C15 135.2(3) . . ?
C21 C16 C15 105.5(3) . . ?
C18 C17 C16 118.3(3) . . ?
N5 C12 C11 112.0(3) . . ?
N1 C1 C2 128.4(3) . . ?
N1 C1 C6 108.6(3) . . ?
C2 C1 C6 123.0(3) . . ?
C8 N1 C1 109.0(3) . . ?
C8 N1 C9 125.1(3) . . ?
C1 N1 C9 125.9(3) . . ?
C20 C19 C18 121.3(3) . . ?
C8 C7 N2 119.6(3) . . ?
C8 C7 C6 107.1(3) . . ?
N2 C7 C6 133.3(3) . . ?
N8 N7 C15 114.0(3) . . ?
N10 C25 C24 111.4(3) . . ?
N1 C8 C7 110.0(3) . . ?
N7 N8 C24 112.1(3) . . ?
C2 C3 C4 121.6(3) . . ?
N2 N3 C11 111.8(3) . . ?
C5 C4 C3 121.1(3) . . ?
C10 N4 N5 112.5(3) . . ?
C10 N4 C13 127.6(3) . . ?
N5 N4 C13 119.9(3) . . ?
C10 C11 C12 104.6(3) . . ?
C10 C11 N3 123.6(3) . . ?
C12 C11 N3 131.8(3) . . ?
N4 C10 C11 106.9(3) . . ?
C25 N10 N9 104.9(3) . . ?
C23 N9 N10 112.3(3) . . ?
C23 N9 C26 128.1(3) . . ?
N10 N9 C26 119.6(3) . . ?

loop_
_geom_torsion_atom_site_label_1
_geom_torsion_atom_site_label_2
_geom_torsion_atom_site_label_3
_geom_torsion_atom_site_label_4
_geom_torsion
_geom_torsion_site_symmetry_1
_geom_torsion_site_symmetry_2
_geom_torsion_site_symmetry_3
_geom_torsion_site_symmetry_4
_geom_torsion_publ_flag
N9 C23 C24 C25 0.3(4) . . . . ?
N9 C23 C24 N8 -178.7(3) . . . . ?
C20 C21 N6 C14 179.7(3) . . . . ?
C16 C21 N6 C14 0.0(4) . . . . ?
C20 C21 N6 C22 2.7(5) . . . . ?
C16 C21 N6 C22 -177.0(3) . . . . ?
C1 C6 C5 C4 0.4(5) . . . . ?
C7 C6 C5 C4 -177.2(4) . . . . ?
C21 N6 C14 C15 -0.1(4) . . . . ?
C22 N6 C14 C15 176.9(3) . . . . ?
N7 C15 C14 N6 -178.6(3) . . . . ?
C16 C15 C14 N6 0.1(4) . . . . ?
N6 C21 C20 C19 180.0(3) . . . . ?
C16 C21 C20 C19 -0.3(5) . . . . ?
N6 C21 C16 C17 -179.7(3) . . . . ?
C20 C21 C16 C17 0.6(5) . . . . ?
N6 C21 C16 C15 0.0(3) . . . . ?
C20 C21 C16 C15 -179.7(3) . . . . ?
C14 C15 C16 C17 179.6(3) . . . . ?
N7 C15 C16 C17 -2.0(6) . . . . ?
C14 C15 C16 C21 -0.1(3) . . . . ?
N7 C15 C16 C21 178.4(3) . . . . ?
C19 C18 C17 C16 1.2(5) . . . . ?
C21 C16 C17 C18 -1.0(4) . . . . ?
C15 C16 C17 C18 179.4(4) . . . . ?
N4 N5 C12 C11 -0.6(4) . . . . ?
C3 C2 C1 N1 177.9(3) . . . . ?
C3 C2 C1 C6 -0.4(5) . . . . ?
C5 C6 C1 N1 -178.0(3) . . . . ?
C7 C6 C1 N1 0.2(3) . . . . ?
C5 C6 C1 C2 0.6(5) . . . . ?
C7 C6 C1 C2 178.9(3) . . . . ?
C2 C1 N1 C8 -178.6(3) . . . . ?
C6 C1 N1 C8 -0.1(3) . . . . ?
C2 C1 N1 C9 -1.4(5) . . . . ?
C6 C1 N1 C9 177.1(3) . . . . ?
C21 C20 C19 C18 0.5(5) . . . . ?
C17 C18 C19 C20 -1.0(5) . . . . ?
N3 N2 C7 C8 179.5(3) . . . . ?
N3 N2 C7 C6 -1.4(5) . . . . ?
C5 C6 C7 C8 177.5(4) . . . . ?
C1 C6 C7 C8 -0.3(4) . . . . ?
C5 C6 C7 N2 -1.7(7) . . . . ?
C1 C6 C7 N2 -179.5(3) . . . . ?
C14 C15 N7 N8 177.3(3) . . . . ?
C16 C15 N7 N8 -1.0(5) . . . . ?
C23 C24 C25 N10 -0.3(4) . . . . ?
N8 C24 C25 N10 178.7(3) . . . . ?
C1 N1 C8 C7 -0.1(4) . . . . ?
C9 N1 C8 C7 -177.3(3) . . . . ?
N2 C7 C8 N1 179.6(3) . . . . ?
C6 C7 C8 N1 0.3(4) . . . . ?
C15 N7 N8 C24 -177.6(3) . . . . ?
C23 C24 N8 N7 -172.0(3) . . . . ?
C25 C24 N8 N7 9.2(5) . . . . ?
C1 C2 C3 C4 -0.7(5) . . . . ?
C7 N2 N3 C11 177.1(3) . . . . ?
C6 C5 C4 C3 -1.5(5) . . . . ?
C2 C3 C4 C5 1.7(5) . . . . ?
C12 N5 N4 C10 0.2(4) . . . . ?
C12 N5 N4 C13 -179.6(3) . . . . ?
N5 C12 C11 C10 0.8(4) . . . . ?
N5 C12 C11 N3 -178.0(4) . . . . ?
N2 N3 C11 C10 171.3(3) . . . . ?
N2 N3 C11 C12 -10.1(5) . . . . ?
N5 N4 C10 C11 0.3(4) . . . . ?
C13 N4 C10 C11 -179.9(3) . . . . ?
C12 C11 C10 N4 -0.7(4) . . . . ?
N3 C11 C10 N4 178.3(3) . . . . ?
C24 C25 N10 N9 0.1(4) . . . . ?
C24 C23 N9 N10 -0.3(4) . . . . ?
C24 C23 N9 C26 -177.1(3) . . . . ?
C25 N10 N9 C23 0.1(4) . . . . ?
C25 N10 N9 C26 177.3(3) . . . . ?

_refine_diff_density_max         0.266
_refine_diff_density_min         -0.244
_refine_diff_density_rms         0.049

_shelx_res_file                  
;
TITL 20240812yxc-2_auto_a.res in P2(1)
    t.res
    created by SHELXL-2018/3 at 10:19:47 on 13-Aug-2024
REM Old TITL 20240812YXC-2_auto in P2(1)/m
REM SHELXT solution in P2(1): R1 0.098, Rweak 0.032, Alpha 0.001
REM <I/s> 0.392 for 9 systematic absences, Orientation as input
REM Flack x = -0.809 ( 0.372 ) from 1959 Parsons' quotients
REM Formula found by SHELXT: C29 N11
CELL 1.54184 7.0795 13.8474 12.6001 90 101.205 90
ZERR 4 0.0001 0.0003 0.0003 0 0.002 0
LATT -1
SYMM -X,0.5+Y,-Z
SFAC C H N
UNIT 52 52 20
LIST 4
acta
size 0.18 0.16 0.14
conf
L.S. 4
PLAN  5
TEMP -173
BOND
omit 8   0   1
omit    -7   4   3
omit    -8   1   3
omit    -8   0   2
omit    -8  -1   3
omit     8   2   4
omit    -8   1   2
omit     7   9   2
omit     6   4   5
omit    -8  -1   2
omit     7  10   0
omit    -7   5   2
omit -8  -2   2
omit    -8   2   2
omit     8   4   3
omit     8  -5   0
omit    -7   9   1
omit     8   2   0
omit     8  -5   1
twin
fmap 2
WGHT    0.010700    1.743700
BASF   0.37530
FVAR       0.65370
C21   1    0.954694    0.635546    0.761366    11.00000    0.02221    0.01470 =
         0.02300    0.00101    0.00759    0.00355
C23   1    0.157676    0.413096    0.825317    11.00000    0.02156    0.01864 =
         0.02238    0.00064    0.00332    0.00307
AFIX  43
H23   2    0.195920    0.423206    0.901025    11.00000   -1.20000
AFIX   0
C24   1    0.255080    0.442774    0.746056    11.00000    0.01781    0.02006 =
         0.02606    0.00303    0.00543    0.00396
C15   1    0.660579    0.568306    0.699690    11.00000    0.01852    0.01745 =
         0.02410    0.00103    0.00566    0.00244
C6    1   -0.280193    0.405540    0.235319    11.00000    0.01645    0.01544 =
         0.02753    0.00102    0.00460    0.00307
N6    3    0.912384    0.641186    0.649511    11.00000    0.02173    0.01862 =
         0.02505    0.00284    0.00813   -0.00006
C5    1   -0.283249    0.405997    0.124055    11.00000    0.01928    0.02111 =
         0.02893    0.00378    0.00758    0.00217
AFIX  43
H5    2   -0.179988    0.433615    0.096286    11.00000   -1.20000
AFIX   0
N5    3    0.510621    0.654563    0.354230    11.00000    0.02253    0.04507 =
         0.02605   -0.00554    0.00611   -0.00468
C14   1    0.736733    0.600990    0.613307    11.00000    0.02375    0.02060 =
         0.02182    0.00133    0.00389    0.00332
AFIX  43
H14   2    0.675272    0.596070    0.539456    11.00000   -1.20000
AFIX   0
C20   1    1.118590    0.667049    0.832660    11.00000    0.02061    0.01845 =
         0.03017   -0.00125    0.00832   -0.00223
AFIX  43
H20   2    1.221853    0.697255    0.807282    11.00000   -1.20000
AFIX   0
C2    1   -0.592291    0.320976    0.204770    11.00000    0.02292    0.01866 =
         0.03127    0.00105    0.00631   -0.00303
AFIX  43
H2    2   -0.695366    0.292459    0.231923    11.00000   -1.20000
AFIX   0
N2    3    0.021144    0.491050    0.347168    11.00000    0.02367    0.02349 =
         0.02740    0.00261    0.00669    0.00194
C18   1    0.972300    0.607126    0.978902    11.00000    0.02644    0.02571 =
         0.02119   -0.00018    0.00708    0.00004
AFIX  43
H18   2    0.981798    0.597291    1.054373    11.00000   -1.20000
AFIX   0
C16   1    0.799751    0.590050    0.796923    11.00000    0.01620    0.01665 =
         0.02718   -0.00166    0.00566    0.00192
C17   1    0.808901    0.576474    0.907983    11.00000    0.02003    0.01912 =
         0.02593   -0.00051    0.00867   -0.00026
AFIX  43
H17   2    0.705543    0.546970    0.933956    11.00000   -1.20000
AFIX   0
C13   1    0.673653    0.667774    0.202185    11.00000    0.02414    0.02399 =
         0.03515    0.00436    0.01184   -0.00139
AFIX 137
H13A  2    0.688934    0.737333    0.215454    11.00000   -1.50000
H13B  2    0.644293    0.655739    0.124063    11.00000   -1.50000
H13C  2    0.793293    0.634521    0.234372    11.00000   -1.50000
AFIX   0
C12   1    0.352169    0.609861    0.371898    11.00000    0.02268    0.04302 =
         0.02972   -0.00156    0.01318   -0.00196
AFIX  43
H12   2    0.309042    0.611758    0.438710    11.00000   -1.20000
AFIX   0
C1    1   -0.436097    0.363180    0.273200    11.00000    0.01721    0.01580 =
         0.02594    0.00214    0.00703    0.00171
N1    3   -0.405495    0.373808    0.384513    11.00000    0.01797    0.02336 =
         0.02417    0.00246    0.00643    0.00129
C19   1    1.124985    0.652670    0.941367    11.00000    0.02314    0.02252 =
         0.02780   -0.00447    0.00228   -0.00287
AFIX  43
H19   2    1.234409    0.673841    0.992121    11.00000   -1.20000
AFIX   0
C7    1   -0.153263    0.442008    0.330730    11.00000    0.01734    0.01990 =
         0.02925    0.00186    0.00512    0.00150
N7    3    0.482752    0.522374    0.682028    11.00000    0.02241    0.02162 =
         0.02364    0.00213    0.00522    0.00244
C25   1    0.140623    0.411300    0.648747    11.00000    0.02324    0.03902 =
         0.02378   -0.00014    0.00717   -0.00060
AFIX  43
H25   2    0.170738    0.421574    0.579360    11.00000   -1.20000
AFIX   0
C8    1   -0.237596    0.420757    0.418205    11.00000    0.02371    0.02169 =
         0.02420   -0.00041    0.00347    0.00310
AFIX  43
H8    2   -0.185002    0.436859    0.491262    11.00000   -1.20000
AFIX   0
N8    3    0.432469    0.492202    0.768130    11.00000    0.01703    0.02045 =
         0.02464    0.00067    0.00513    0.00225
C3    1   -0.589986    0.322617    0.095218    11.00000    0.02592    0.02343 =
         0.02892   -0.00380    0.00085   -0.00137
AFIX  43
H3    2   -0.693380    0.293875    0.045989    11.00000   -1.20000
AFIX   0
N3    3    0.084488    0.505679    0.260744    11.00000    0.02129    0.02288 =
         0.02560    0.00118    0.00511    0.00244
C4    1   -0.438984    0.365605    0.055089    11.00000    0.02863    0.02529 =
         0.02165   -0.00012    0.00555    0.00212
AFIX  43
H4    2   -0.443690    0.367021   -0.020761    11.00000   -1.20000
AFIX   0
N4    3    0.517522    0.631876    0.250500    11.00000    0.01826    0.02070 =
         0.02534    0.00056    0.00556   -0.00029
C22   1    1.040560    0.679365    0.582217    11.00000    0.03381    0.03019 =
         0.02853    0.00264    0.01464   -0.00425
AFIX 137
H22A  2    1.067781    0.747485    0.600007    11.00000   -1.50000
H22B  2    0.978890    0.673602    0.505813    11.00000   -1.50000
H22C  2    1.161261    0.642698    0.595546    11.00000   -1.50000
AFIX   0
C11   1    0.257543    0.560029    0.280462    11.00000    0.01433    0.02422 =
         0.02984    0.00519    0.00454    0.00300
C10   1    0.369198    0.575319    0.204090    11.00000    0.01812    0.01932 =
         0.02608   -0.00052    0.00301    0.00000
AFIX  43
H10   2    0.346241    0.550738    0.132339    11.00000   -1.20000
AFIX   0
N10   3   -0.015425    0.365246    0.665882    11.00000    0.02130    0.03917 =
         0.02437    0.00031    0.00459   -0.00316
C9    1   -0.537041    0.343749    0.454024    11.00000    0.02916    0.03299 =
         0.02890    0.00433    0.01227   -0.00120
AFIX 137
H9A   2   -0.661395    0.376070    0.430949    11.00000   -1.50000
H9B   2   -0.482881    0.361333    0.529109    11.00000   -1.50000
H9C   2   -0.555290    0.273636    0.448747    11.00000   -1.50000
AFIX   0
N9    3   -0.001753    0.367128    0.774491    11.00000    0.01397    0.02308 =
         0.02776    0.00153    0.00519    0.00202
C26   1   -0.155120    0.326318    0.821480    11.00000    0.02516    0.02473 =
         0.03357    0.00284    0.01074   -0.00007
AFIX 137
H26A  2   -0.267943    0.368747    0.806273    11.00000   -1.50000
H26B  2   -0.111738    0.320136    0.899915    11.00000   -1.50000
H26C  2   -0.189429    0.262462    0.790039    11.00000   -1.50000
REM #####
AFIX   0
HKLF 4


REM  20240812yxc-2_auto_a.res in P2(1)
REM wR2 = 0.102473, GooF = S = 0.85888, Restrained GooF = 0.85878 for all data
REM R1 = 0.042257 for 4434 Fo > 4sig(Fo) and 0.045835 for all 4743 data
REM 330 parameters refined using 1 restraints

END

WGHT      0.0463      0.6048

REM Highest difference peak  0.266,  deepest hole -0.244,  1-sigma level  0.049
Q1    1   0.7505  0.6166  0.1768  11.00000  0.05    0.27
Q2    1   0.1304  0.5371  0.3431  11.00000  0.05    0.24
Q3    1  -0.0229  0.4853  0.2709  11.00000  0.05    0.23
Q4    1   0.2633  0.5818  0.2192  11.00000  0.05    0.23
Q5    1   0.9044  0.5936  0.7841  11.00000  0.05    0.22
;
_shelx_res_checksum              1766
####################################################################### 
# 
# This file contains crystal structure data downloaded from the 
# Cambridge Structural Database (CSD) hosted by the Cambridge 
# Crystallographic Data Centre (CCDC).
# 
# Full information about CCDC data access policies and citation 
# guidelines are available at http://www.ccdc.cam.ac.uk/access/V1 
# 
# Audit and citation data items may have been added by the CCDC. 
# Please retain this information to preserve the provenance of 
# this file and to allow appropriate attribution of the data. 
# 
#######################################################################

data_t_CCDC3
_database_code_depnum_ccdc_archive 'CCDC 2424494'
loop_
_audit_author_name
_audit_author_address
Indoleazofivepyrazolecoome
;Shanghai Jiao Tong Univ
China
;
_audit_update_record             
;
2025-02-17 deposited with the CCDC.	2025-07-21 downloaded from the CCDC.
;

_audit_creation_method           SHELXL-2018/3
_shelx_SHELXL_version_number     2018/3
_chemical_name_systematic        ?
_chemical_name_common            ?
_chemical_melting_point          ?
_chemical_formula_moiety         'C15 H15 N5 O2'
_chemical_formula_sum            'C15 H15 N5 O2'
_chemical_formula_weight         297.32

loop_
_atom_type_symbol
_atom_type_description
_atom_type_scat_dispersion_real
_atom_type_scat_dispersion_imag
_atom_type_scat_source
C C 0.0181 0.0091 'International Tables Vol C Tables 4.2.6.8 and 6.1.1.4'
H H 0.0000 0.0000 'International Tables Vol C Tables 4.2.6.8 and 6.1.1.4'
N N 0.0311 0.0180 'International Tables Vol C Tables 4.2.6.8 and 6.1.1.4'
O O 0.0492 0.0322 'International Tables Vol C Tables 4.2.6.8 and 6.1.1.4'

_space_group_crystal_system      triclinic
_space_group_IT_number           2
_space_group_name_H-M_alt        'P -1'
_space_group_name_Hall           '-P 1'

_shelx_space_group_comment       
;
The symmetry employed for this shelxl refinement is uniquely defined
by the following loop, which should always be used as a source of
symmetry information in preference to the above space-group names.
They are only intended as comments.
;

loop_
_space_group_symop_operation_xyz
'x, y, z'
'-x, -y, -z'

_cell_length_a                   6.30080(10)
_cell_length_b                   7.7125(2)
_cell_length_c                   15.2437(3)
_cell_angle_alpha                88.117(2)
_cell_angle_beta                 80.529(2)
_cell_angle_gamma                83.044(2)
_cell_volume                     725.23(3)
_cell_formula_units_Z            2
_cell_measurement_temperature    100(2)
_cell_measurement_reflns_used    8794
_cell_measurement_theta_min      2.9190
_cell_measurement_theta_max      75.7210

_exptl_crystal_description       block
_exptl_crystal_colour            orange
_exptl_crystal_density_meas      ?
_exptl_crystal_density_method    ?
_exptl_crystal_density_diffrn    1.362
_exptl_crystal_F_000             312
_exptl_transmission_factor_min   ?
_exptl_transmission_factor_max   ?
_exptl_crystal_size_max          0.180
_exptl_crystal_size_mid          0.160
_exptl_crystal_size_min          0.140
_exptl_absorpt_coefficient_mu    0.781
_shelx_estimated_absorpt_T_min   0.872
_shelx_estimated_absorpt_T_max   0.899
_exptl_absorpt_correction_type   multi-scan
_exptl_absorpt_correction_T_min  0.95151
_exptl_absorpt_correction_T_max  1.00000
_exptl_absorpt_process_details   
;
CrysAlisPro 1.171.43.112a (Rigaku Oxford Diffraction, 2024)
Empirical absorption correction using spherical harmonics,
implemented in SCALE3 ABSPACK scaling algorithm.
;
_exptl_absorpt_special_details   ?
_diffrn_ambient_temperature      100(2)
_diffrn_radiation_wavelength     1.54184
_diffrn_radiation_type           CuK\a
_diffrn_source                   ?
_diffrn_measurement_device_type  'ROD, Synergy Custom DW system, HyPix-Arc 150'
_diffrn_measurement_method       ?
_diffrn_detector_area_resol_mean ?
_diffrn_reflns_number            11599
_diffrn_reflns_av_unetI/netI     0.0110
_diffrn_reflns_av_R_equivalents  0.0134
_diffrn_reflns_limit_h_min       -6
_diffrn_reflns_limit_h_max       7
_diffrn_reflns_limit_k_min       -9
_diffrn_reflns_limit_k_max       9
_diffrn_reflns_limit_l_min       -18
_diffrn_reflns_limit_l_max       19
_diffrn_reflns_theta_min         2.939
_diffrn_reflns_theta_max         75.881
_diffrn_reflns_theta_full        67.684
_diffrn_measured_fraction_theta_max 0.965
_diffrn_measured_fraction_theta_full 0.984
_diffrn_reflns_Laue_measured_fraction_max 0.965
_diffrn_reflns_Laue_measured_fraction_full 0.984
_diffrn_reflns_point_group_measured_fraction_max 0.965
_diffrn_reflns_point_group_measured_fraction_full 0.984
_reflns_number_total             2915
_reflns_number_gt                2790
_reflns_threshold_expression     'I > 2\s(I)'
_reflns_Friedel_coverage         0.000
_reflns_Friedel_fraction_max     .
_reflns_Friedel_fraction_full    .

_reflns_special_details          
;
 Reflections were merged by SHELXL according to the crystal
 class for the calculation of statistics and refinement.
 
 _reflns_Friedel_fraction is defined as the number of unique
 Friedel pairs measured divided by the number that would be
 possible theoretically, ignoring centric projections and
 systematic absences.
;

_computing_data_collection       ?
_computing_cell_refinement       ?
_computing_data_reduction        ?
_computing_structure_solution    'SHELXT 2018/2 (Sheldrick, 2018)'
_computing_structure_refinement  'SHELXL-2018/3 (Sheldrick, 2018)'
_computing_molecular_graphics    ?
_computing_publication_material  ?
_refine_special_details          ?
_refine_ls_structure_factor_coef Fsqd
_refine_ls_matrix_type           full
_refine_ls_weighting_scheme      calc
_refine_ls_weighting_details     
'w=1/[\s^2^(Fo^2^)+(0.0455P)^2^+0.2227P] where P=(Fo^2^+2Fc^2^)/3'
_atom_sites_solution_primary     ?
_atom_sites_solution_secondary   ?
_atom_sites_solution_hydrogens   geom
_refine_ls_hydrogen_treatment    constr
_refine_ls_extinction_method     'SHELXL-2018/3 (Sheldrick 2018)'
_refine_ls_extinction_coef       0.0164(14)
_refine_ls_extinction_expression Fc^*^=kFc[1+0.001xFc^2^\l^3^/sin(2\q)]^-1/4^
_refine_ls_number_reflns         2915
_refine_ls_number_parameters     203
_refine_ls_number_restraints     0
_refine_ls_R_factor_all          0.0330
_refine_ls_R_factor_gt           0.0321
_refine_ls_wR_factor_ref         0.0852
_refine_ls_wR_factor_gt          0.0844
_refine_ls_goodness_of_fit_ref   1.044
_refine_ls_restrained_S_all      1.044
_refine_ls_shift/su_max          0.001
_refine_ls_shift/su_mean         0.000

loop_
_atom_site_label
_atom_site_type_symbol
_atom_site_fract_x
_atom_site_fract_y
_atom_site_fract_z
_atom_site_U_iso_or_equiv
_atom_site_adp_type
_atom_site_occupancy
_atom_site_site_symmetry_order
_atom_site_calc_flag
_atom_site_refinement_flags_posn
_atom_site_refinement_flags_adp
_atom_site_refinement_flags_occupancy
_atom_site_disorder_assembly
_atom_site_disorder_group
C6 C 0.36616(16) 0.58491(12) 0.23780(6) 0.0179(2) Uani 1 1 d . . . . .
C11 C 0.99870(16) 0.31331(12) 0.17846(6) 0.0171(2) Uani 1 1 d . . . . .
C13 C 1.04232(17) 0.15523(12) 0.33098(7) 0.0196(2) Uani 1 1 d . . . . .
C8 C 0.42375(16) 0.67695(13) 0.09339(7) 0.0195(2) Uani 1 1 d . . . . .
H8 H 0.489495 0.695568 0.033678 0.023 Uiso 1 1 calc R U . . .
C7 C 0.52168(16) 0.57890(12) 0.15643(6) 0.0178(2) Uani 1 1 d . . . . .
C1 C 0.17896(16) 0.68867(12) 0.21782(6) 0.0185(2) Uani 1 1 d . . . . .
N1 N 0.21992(14) 0.74256(11) 0.12950(6) 0.0192(2) Uani 1 1 d . . . . .
O1 O 0.82699(12) 0.17264(10) 0.35333(5) 0.02336(18) Uani 1 1 d . . . . .
C10 C 1.15076(16) 0.31704(13) 0.09992(6) 0.0186(2) Uani 1 1 d . . . . .
H10 H 1.124650 0.381127 0.047704 0.022 Uiso 1 1 calc R U . . .
C5 C 0.36436(18) 0.51341(13) 0.32357(7) 0.0213(2) Uani 1 1 d . . . . .
H5 H 0.488204 0.444008 0.339077 0.026 Uiso 1 1 calc R U . . .
N5 N 1.33545(14) 0.21959(11) 0.10804(6) 0.0204(2) Uani 1 1 d . . . . .
C12 C 1.10669(16) 0.20608(12) 0.23703(6) 0.0177(2) Uani 1 1 d . . . . .
C9 C 0.06587(17) 0.84846(13) 0.08290(7) 0.0231(2) Uani 1 1 d . . . . .
H9A H 0.029781 0.963771 0.110225 0.035 Uiso 1 1 calc R U . . .
H9B H -0.066061 0.791240 0.086706 0.035 Uiso 1 1 calc R U . . .
H9C H 0.129973 0.861798 0.020322 0.035 Uiso 1 1 calc R U . . .
C2 C -0.00918(18) 0.72290(14) 0.27966(7) 0.0230(2) Uani 1 1 d . . . . .
H2 H -0.133099 0.793382 0.264928 0.028 Uiso 1 1 calc R U . . .
N2 N 0.72886(14) 0.49243(11) 0.13572(5) 0.01855(19) Uani 1 1 d . . . . .
O2 O 1.16782(13) 0.10378(10) 0.38062(5) 0.0285(2) Uani 1 1 d . . . . .
C15 C 1.48914(17) 0.04493(14) 0.22128(7) 0.0233(2) Uani 1 1 d . . . . .
H15A H 1.589882 -0.002531 0.169373 0.035 Uiso 1 1 calc R U . . .
H15B H 1.435114 -0.051335 0.258591 0.035 Uiso 1 1 calc R U . . .
H15C H 1.564425 0.115558 0.255706 0.035 Uiso 1 1 calc R U . . .
C3 C -0.00731(19) 0.64944(14) 0.36368(7) 0.0267(2) Uani 1 1 d . . . . .
H3 H -0.133124 0.668939 0.407616 0.032 Uiso 1 1 calc R U . . .
N3 N 0.78771(14) 0.39797(10) 0.19980(5) 0.01782(19) Uani 1 1 d . . . . .
C4 C 0.17701(19) 0.54673(14) 0.38510(7) 0.0263(2) Uani 1 1 d . . . . .
H4 H 0.173194 0.498697 0.443457 0.032 Uiso 1 1 calc R U . . .
N4 N 1.30757(14) 0.15374(11) 0.19175(6) 0.01870(19) Uani 1 1 d . . . . .
C14 C 0.7457(2) 0.12372(16) 0.44401(7) 0.0303(3) Uani 1 1 d . . . . .
H14A H 0.587126 0.133301 0.452771 0.045 Uiso 1 1 calc R U . . .
H14B H 0.791052 0.201737 0.485050 0.045 Uiso 1 1 calc R U . . .
H14C H 0.803869 0.002987 0.455597 0.045 Uiso 1 1 calc R U . . .

loop_
_atom_site_aniso_label
_atom_site_aniso_U_11
_atom_site_aniso_U_22
_atom_site_aniso_U_33
_atom_site_aniso_U_23
_atom_site_aniso_U_13
_atom_site_aniso_U_12
C6 0.0202(5) 0.0151(4) 0.0188(5) 0.0002(3) -0.0036(4) -0.0031(4)
C11 0.0191(5) 0.0154(4) 0.0177(5) 0.0016(3) -0.0054(4) -0.0033(4)
C13 0.0231(5) 0.0164(4) 0.0205(5) 0.0024(4) -0.0063(4) -0.0036(4)
C8 0.0203(5) 0.0193(5) 0.0186(5) 0.0031(4) -0.0030(4) -0.0027(4)
C7 0.0185(5) 0.0167(4) 0.0184(5) 0.0023(3) -0.0035(4) -0.0028(4)
C1 0.0217(5) 0.0157(4) 0.0187(5) 0.0010(4) -0.0045(4) -0.0032(4)
N1 0.0199(5) 0.0184(4) 0.0195(4) 0.0038(3) -0.0053(3) -0.0009(3)
O1 0.0221(4) 0.0297(4) 0.0176(4) 0.0067(3) -0.0027(3) -0.0031(3)
C10 0.0200(5) 0.0180(5) 0.0183(5) 0.0016(4) -0.0042(4) -0.0031(4)
C5 0.0258(6) 0.0186(5) 0.0196(5) 0.0019(4) -0.0051(4) -0.0012(4)
N5 0.0216(5) 0.0207(4) 0.0191(4) 0.0019(3) -0.0035(3) -0.0038(3)
C12 0.0180(5) 0.0162(4) 0.0196(5) 0.0008(4) -0.0050(4) -0.0026(4)
C9 0.0235(6) 0.0219(5) 0.0247(5) 0.0038(4) -0.0095(4) 0.0003(4)
C2 0.0223(5) 0.0204(5) 0.0254(5) -0.0009(4) -0.0031(4) -0.0005(4)
N2 0.0193(4) 0.0177(4) 0.0192(4) 0.0028(3) -0.0050(3) -0.0026(3)
O2 0.0287(4) 0.0339(4) 0.0251(4) 0.0102(3) -0.0120(3) -0.0051(3)
C15 0.0189(5) 0.0217(5) 0.0294(5) 0.0024(4) -0.0076(4) 0.0009(4)
C3 0.0272(6) 0.0268(5) 0.0230(5) -0.0013(4) 0.0037(4) -0.0010(4)
N3 0.0195(4) 0.0162(4) 0.0185(4) 0.0024(3) -0.0054(3) -0.0023(3)
C4 0.0336(6) 0.0254(5) 0.0182(5) 0.0026(4) -0.0013(4) -0.0023(4)
N4 0.0185(4) 0.0182(4) 0.0200(4) 0.0024(3) -0.0052(3) -0.0023(3)
C14 0.0330(6) 0.0374(6) 0.0186(5) 0.0076(4) 0.0005(4) -0.0057(5)

_geom_special_details            
;
 All esds (except the esd in the dihedral angle between two l.s. planes)
 are estimated using the full covariance matrix.  The cell esds are taken
 into account individually in the estimation of esds in distances, angles
 and torsion angles; correlations between esds in cell parameters are only
 used when they are defined by crystal symmetry.  An approximate (isotropic)
 treatment of cell esds is used for estimating esds involving l.s. planes.
;

loop_
_geom_bond_atom_site_label_1
_geom_bond_atom_site_label_2
_geom_bond_distance
_geom_bond_site_symmetry_2
_geom_bond_publ_flag
C6 C5 1.4011(13) . ?
C6 C1 1.4135(14) . ?
C6 C7 1.4469(13) . ?
C11 C12 1.3997(13) . ?
C11 N3 1.4003(13) . ?
C11 C10 1.4067(13) . ?
C13 O2 1.2069(13) . ?
C13 O1 1.3347(13) . ?
C13 C12 1.4765(13) . ?
C8 N1 1.3552(14) . ?
C8 C7 1.3822(14) . ?
C7 N2 1.3841(13) . ?
C1 N1 1.3880(12) . ?
C1 C2 1.3916(15) . ?
N1 C9 1.4528(13) . ?
O1 C14 1.4474(12) . ?
C10 N5 1.3281(14) . ?
C5 C4 1.3847(15) . ?
N5 N4 1.3500(11) . ?
C12 N4 1.3595(13) . ?
C2 C3 1.3846(15) . ?
N2 N3 1.2764(12) . ?
C15 N4 1.4587(13) . ?
C3 C4 1.4028(17) . ?

loop_
_geom_angle_atom_site_label_1
_geom_angle_atom_site_label_2
_geom_angle_atom_site_label_3
_geom_angle
_geom_angle_site_symmetry_1
_geom_angle_site_symmetry_3
_geom_angle_publ_flag
C5 C6 C1 119.06(10) . . ?
C5 C6 C7 135.22(10) . . ?
C1 C6 C7 105.72(9) . . ?
C12 C11 N3 124.70(9) . . ?
C12 C11 C10 104.54(9) . . ?
N3 C11 C10 130.74(9) . . ?
O2 C13 O1 124.65(9) . . ?
O2 C13 C12 124.45(10) . . ?
O1 C13 C12 110.89(8) . . ?
N1 C8 C7 109.84(9) . . ?
C8 C7 N2 121.45(9) . . ?
C8 C7 C6 107.07(9) . . ?
N2 C7 C6 131.44(9) . . ?
N1 C1 C2 128.90(9) . . ?
N1 C1 C6 108.20(9) . . ?
C2 C1 C6 122.90(9) . . ?
C8 N1 C1 109.18(8) . . ?
C8 N1 C9 125.65(9) . . ?
C1 N1 C9 125.15(9) . . ?
C13 O1 C14 115.56(8) . . ?
N5 C10 C11 111.41(9) . . ?
C4 C5 C6 118.14(10) . . ?
C10 N5 N4 105.75(8) . . ?
N4 C12 C11 106.31(9) . . ?
N4 C12 C13 121.52(9) . . ?
C11 C12 C13 132.11(9) . . ?
C3 C2 C1 116.88(10) . . ?
N3 N2 C7 113.10(8) . . ?
C2 C3 C4 121.19(10) . . ?
N2 N3 C11 112.53(8) . . ?
C5 C4 C3 121.84(10) . . ?
N5 N4 C12 111.98(8) . . ?
N5 N4 C15 118.23(9) . . ?
C12 N4 C15 129.77(9) . . ?

loop_
_geom_torsion_atom_site_label_1
_geom_torsion_atom_site_label_2
_geom_torsion_atom_site_label_3
_geom_torsion_atom_site_label_4
_geom_torsion
_geom_torsion_site_symmetry_1
_geom_torsion_site_symmetry_2
_geom_torsion_site_symmetry_3
_geom_torsion_site_symmetry_4
_geom_torsion_publ_flag
N1 C8 C7 N2 177.85(8) . . . . ?
N1 C8 C7 C6 -0.13(11) . . . . ?
C5 C6 C7 C8 179.38(11) . . . . ?
C1 C6 C7 C8 0.21(10) . . . . ?
C5 C6 C7 N2 1.67(19) . . . . ?
C1 C6 C7 N2 -177.50(10) . . . . ?
C5 C6 C1 N1 -179.54(8) . . . . ?
C7 C6 C1 N1 -0.21(10) . . . . ?
C5 C6 C1 C2 -0.31(14) . . . . ?
C7 C6 C1 C2 179.02(9) . . . . ?
C7 C8 N1 C1 0.00(11) . . . . ?
C7 C8 N1 C9 -178.42(9) . . . . ?
C2 C1 N1 C8 -179.03(10) . . . . ?
C6 C1 N1 C8 0.14(11) . . . . ?
C2 C1 N1 C9 -0.60(16) . . . . ?
C6 C1 N1 C9 178.57(9) . . . . ?
O2 C13 O1 C14 -0.42(15) . . . . ?
C12 C13 O1 C14 179.13(8) . . . . ?
C12 C11 C10 N5 0.77(11) . . . . ?
N3 C11 C10 N5 178.76(9) . . . . ?
C1 C6 C5 C4 0.56(14) . . . . ?
C7 C6 C5 C4 -178.53(10) . . . . ?
C11 C10 N5 N4 -0.90(10) . . . . ?
N3 C11 C12 N4 -178.46(8) . . . . ?
C10 C11 C12 N4 -0.31(10) . . . . ?
N3 C11 C12 C13 -1.29(16) . . . . ?
C10 C11 C12 C13 176.86(10) . . . . ?
O2 C13 C12 N4 18.86(15) . . . . ?
O1 C13 C12 N4 -160.69(9) . . . . ?
O2 C13 C12 C11 -157.95(11) . . . . ?
O1 C13 C12 C11 22.50(15) . . . . ?
N1 C1 C2 C3 178.81(10) . . . . ?
C6 C1 C2 C3 -0.24(15) . . . . ?
C8 C7 N2 N3 -175.09(9) . . . . ?
C6 C7 N2 N3 2.34(15) . . . . ?
C1 C2 C3 C4 0.54(16) . . . . ?
C7 N2 N3 C11 -179.09(7) . . . . ?
C12 C11 N3 N2 177.93(9) . . . . ?
C10 C11 N3 N2 0.30(14) . . . . ?
C6 C5 C4 C3 -0.27(16) . . . . ?
C2 C3 C4 C5 -0.30(17) . . . . ?
C10 N5 N4 C12 0.70(10) . . . . ?
C10 N5 N4 C15 -177.82(8) . . . . ?
C11 C12 N4 N5 -0.23(11) . . . . ?
C13 C12 N4 N5 -177.77(8) . . . . ?
C11 C12 N4 C15 178.07(9) . . . . ?
C13 C12 N4 C15 0.54(15) . . . . ?

_refine_diff_density_max         0.331
_refine_diff_density_min         -0.154
_refine_diff_density_rms         0.039

_shelx_res_file                  
;
TITL 20241125-azo-95328-1_auto_a.res in P-1
    t.res
    created by SHELXL-2018/3 at 15:47:16 on 25-Nov-2024
REM Old TITL 20241125-AZO-95328-1_auto in P-1
REM SHELXT solution in P-1: R1 0.108, Rweak 0.006, Alpha 0.038
REM <I/s> 0.000 for 0 systematic absences, Orientation as input
REM Formula found by SHELXT: C19 N10 O20
CELL 1.54184 6.3008 7.7125 15.2437 88.117 80.529 83.044
ZERR 2 0.0001 0.0002 0.0003 0.002 0.002 0.002
LATT 1
SFAC C H N O
UNIT 30 30 10 4
LIST 4
acta
size 0.18 0.16 0.14
conf
L.S. 4
PLAN  5
TEMP -173
BOND
fmap 2
WGHT    0.045500    0.222700
EXTI    0.016361
FVAR       1.27567
C6    1    0.366159    0.584909    0.237797    11.00000    0.02018    0.01510 =
         0.01878    0.00024   -0.00363   -0.00313
C11   1    0.998698    0.313309    0.178456    11.00000    0.01912    0.01543 =
         0.01772    0.00162   -0.00539   -0.00334
C13   1    1.042319    0.155232    0.330983    11.00000    0.02310    0.01637 =
         0.02053    0.00238   -0.00633   -0.00356
C8    1    0.423752    0.676951    0.093391    11.00000    0.02035    0.01935 =
         0.01864    0.00305   -0.00305   -0.00270
AFIX  43
H8    2    0.489495    0.695568    0.033678    11.00000   -1.20000
AFIX   0
C7    1    0.521684    0.578905    0.156432    11.00000    0.01852    0.01666 =
         0.01841    0.00225   -0.00351   -0.00276
C1    1    0.178962    0.688666    0.217815    11.00000    0.02165    0.01570 =
         0.01872    0.00101   -0.00452   -0.00325
N1    3    0.219924    0.742556    0.129499    11.00000    0.01990    0.01844 =
         0.01952    0.00375   -0.00533   -0.00091
O1    4    0.826995    0.172642    0.353330    11.00000    0.02211    0.02975 =
         0.01760    0.00672   -0.00269   -0.00311
C10   1    1.150759    0.317038    0.099921    11.00000    0.02005    0.01803 =
         0.01830    0.00155   -0.00423   -0.00305
AFIX  43
H10   2    1.124650    0.381127    0.047704    11.00000   -1.20000
AFIX   0
C5    1    0.364358    0.513408    0.323571    11.00000    0.02576    0.01863 =
         0.01963    0.00186   -0.00510   -0.00121
AFIX  43
H5    2    0.488204    0.444008    0.339077    11.00000   -1.20000
AFIX   0
N5    3    1.335448    0.219593    0.108041    11.00000    0.02158    0.02068 =
         0.01914    0.00194   -0.00347   -0.00382
C12   1    1.106690    0.206080    0.237026    11.00000    0.01801    0.01622 =
         0.01959    0.00080   -0.00499   -0.00262
C9    1    0.065870    0.848458    0.082896    11.00000    0.02347    0.02192 =
         0.02473    0.00377   -0.00947    0.00028
AFIX 137
H9A   2    0.029781    0.963771    0.110225    11.00000   -1.50000
H9B   2   -0.066061    0.791240    0.086706    11.00000   -1.50000
H9C   2    0.129973    0.861798    0.020322    11.00000   -1.50000
AFIX   0
C2    1   -0.009177    0.722902    0.279664    11.00000    0.02232    0.02044 =
         0.02542   -0.00087   -0.00311   -0.00051
AFIX  43
H2    2   -0.133099    0.793382    0.264928    11.00000   -1.20000
AFIX   0
N2    3    0.728859    0.492427    0.135721    11.00000    0.01927    0.01768 =
         0.01923    0.00284   -0.00497   -0.00260
O2    4    1.167823    0.103782    0.380625    11.00000    0.02871    0.03394 =
         0.02513    0.01019   -0.01198   -0.00507
C15   1    1.489144    0.044932    0.221278    11.00000    0.01890    0.02168 =
         0.02944    0.00235   -0.00761    0.00088
AFIX 137
H15A  2    1.589882   -0.002531    0.169373    11.00000   -1.50000
H15B  2    1.435114   -0.051335    0.258591    11.00000   -1.50000
H15C  2    1.564425    0.115558    0.255706    11.00000   -1.50000
AFIX   0
C3    1   -0.007314    0.649437    0.363685    11.00000    0.02719    0.02679 =
         0.02298   -0.00130    0.00366   -0.00101
AFIX  43
H3    2   -0.133124    0.668939    0.407616    11.00000   -1.20000
AFIX   0
N3    3    0.787709    0.397969    0.199797    11.00000    0.01947    0.01618 =
         0.01848    0.00236   -0.00542   -0.00226
C4    1    0.177011    0.546731    0.385104    11.00000    0.03362    0.02545 =
         0.01825    0.00262   -0.00132   -0.00230
AFIX  43
H4    2    0.173194    0.498697    0.443457    11.00000   -1.20000
AFIX   0
N4    3    1.307565    0.153744    0.191754    11.00000    0.01847    0.01818 =
         0.02001    0.00238   -0.00521   -0.00226
C14   1    0.745697    0.123717    0.444008    11.00000    0.03304    0.03736 =
         0.01864    0.00760    0.00046   -0.00565
AFIX 137
H14A  2    0.587126    0.133301    0.452771    11.00000   -1.50000
H14B  2    0.791052    0.201737    0.485050    11.00000   -1.50000
H14C  2    0.803869    0.002987    0.455597    11.00000   -1.50000
REM #####
AFIX   0
HKLF 4


REM  20241125-azo-95328-1_auto_a.res in P-1
REM wR2 = 0.085177, GooF = S = 1.04439, Restrained GooF = 1.04439 for all data
REM R1 = 0.032054 for 2790 Fo > 4sig(Fo) and 0.033022 for all 2915 data
REM 203 parameters refined using 0 restraints

END

WGHT      0.0454      0.2261

REM Highest difference peak  0.331,  deepest hole -0.154,  1-sigma level  0.039
Q1    1   0.4590  0.5707  0.1998  11.00000  0.05    0.33
Q2    1   1.0707  0.1823  0.2805  11.00000  0.05    0.28
Q3    1   1.0675  0.3403  0.1383  11.00000  0.05    0.26
Q4    1   0.3697  0.5507  0.2810  11.00000  0.05    0.25
Q5    1   1.0374  0.2572  0.2155  11.00000  0.05    0.25
;
_shelx_res_checksum              49088
